# Supplementary material for: Bayesian species delimitation in Pleophylla chafers (Coleoptera) – the importance of prior choice and morphology
Source: BMC Evol Biol. 2016 May 5;16:94. doi: 10.1186/s12862-016-0659-3 (PMC4858874; doi:10.1186/s12862-016-0659-3)
Supplement: Additional file 3: — Supplementary table S9. (XLSX 64 kb) [file 12862_2016_659_MOESM3_ESM.xlsx]

## Sheet: Tabelle1
			ITS1					cox1
	morphospecies		PTP	GMYC	ABGD	TCS		PTP	GMYC	ABGD	TCS
Pleo834691	sp01		5	5	5	3		5	5	7	4
Pleo834692	sp01		5	5	5	3		5	5	7	4
Pleo834694	sp01		5	5	5	3		5	5	7	4
Pleo834699	sp01		5	5	5	3		6	6	13	1
Pleo834700	sp01		5	5	5	3		6	7	6	2
Pleo834701	sp01		5	5	5	3		6	7	6	2
Pleo834703	sp01		5	5	5	3		6	6	13	1
Pleo834704	sp01		5	5	5	3		5	5	7	4
Pleo834706	sp01		5	5	5	3		5	5	7	4
Pleo834708	sp01		5	5	5	3		5	5	7	4
Pleo834709	sp01		5	5	5	3		6	6	13	1
Pleo834710	sp01		5	5	5	3		6	6	13	1
Pleo834711	sp01		5	5	5	3		5	5	7	4
Pleo834712	sp01		5	5	5	3		5	5	7	4
Pleo834713	sp01		5	5	5	3		6	7	6	2
Pleo834714	sp01		5	5	5	3		6	7	6	2
Pleo834715	sp01		5	5	5	3		6	7	6	2
Pleo834717	sp01		5	5	5	3		5	5	7	4
Pleo834718	sp01		5	5	5	3		5	5	7	4
Pleo834826	sp01		5	5	5	3		5	5	7	4
Pleo834827	sp01		5	5	5	3		5	5	7	4
Pleo834828	sp01		5	5	5	3		5	5	7	4
Pleo834723	sp10		8	4	8	7		4	13	8	6
Pleo834724	sp10		8	4	8	7		4	10	10	7
Pleo834725	sp10		8	4	8	7		4	10	10	7
Pleo834736	sp10		8	4	8	7		4	10	10	7
Pleo834739	sp10		8	NA	8	7		4	10	10	7
Pleo834742	sp10		8	4	8	7		4	10	10	7
Pleo834743	sp10		8	4	8	7		4	10	10	7
Pleo834745	sp10		7	3	7	8		4	10	10	7
Pleo834746	sp10		7	3	7	8		4	10	10	7
Pleo834747	sp10		7	3	7	8		4	13	8	6
Pleo834748	sp10		7	3	7	8		4	10	10	7
Pleo834749	sp10		7	3	7	8		4	10	10	7
Pleo834750	sp10		7	3	7	8		4	10	10	7
Pleo834751	sp10		7	NA	7	8		4	13	8	6
Pleo834752	sp10		7	3	7	8		4	10	10	7
Pleo834757	sp10		8	4	8	7		4	10	10	7
Pleo834758	sp10		8	4	8	7		4	10	10	7
Pleo834759	sp10		8	4	8	7		4	10	10	7
Pleo834760	sp10		8	4	8	7		4	10	10	7
Pleo834761	sp10		8	4	8	7		4	10	10	7
Pleo834762	sp10		8	4	8	7		4	10	10	7
Pleo834763	sp10		8	4	8	7		4	10	10	7
Pleo834764	sp10		8	4	8	7		4	10	10	7
Pleo834765	sp10		8	4	8	7		4	10	10	7
Pleo834766	sp10		8	4	8	7		4	10	10	7
Pleo834767	sp10		8	4	8	7		4	10	10	7
Pleo834768	sp10		8	4	8	7		4	10	10	7
Pleo834769	sp10		8	4	8	7		4	10	10	7
Pleo834770	sp10		8	4	8	7		4	10	10	7
Pleo834771	sp10		8	4	8	7		4	10	10	7
Pleo834772	sp10		8	4	8	7		4	10	10	7
Pleo834834	sp10		8	4	8	7		4	12	11	10
Pleo834924	sp10		8	4	8	7		4	10	10	7
Pleo835048	sp10		7	3	7	8		4	10	10	7
Pleo834719	sp11		3	1	3	1		2	3	3	5
Pleo834733	sp11		3	1	3	1		2	3	3	5
Pleo834737	sp11		3	1	3	1		2	3	3	5
Pleo834738	sp11		3	1	3	1		2	3	3	5
Pleo834740	sp11		3	1	3	1		2	3	3	5
Pleo834741	sp11		3	1	3	1		2	3	3	5
Pleo834744	sp11		3	1	3	1		2	3	3	5
Pleo834773	sp11		3	1	3	1		2	3	3	5
Pleo834774	sp11		3	1	3	1		2	3	3	5
Pleo834775	sp11		3	1	3	1		2	3	3	5
Pleo834776	sp11		3	1	3	1		2	3	3	5
Pleo834777	sp11		3	1	3	1		2	3	3	5
Pleo834778	sp11		3	1	3	1		2	3	3	5
Pleo834779	sp11		3	1	3	1		2	3	3	5
Pleo834780	sp11		3	1	3	1		2	3	3	5
Pleo834781	sp11		3	1	3	1		2	3	3	5
Pleo834782	sp11		3	1	3	1		2	3	3	5
Pleo834783	sp11		3	1	3	1		2	3	3	5
Pleo834784	sp11		3	1	3	1		2	3	3	5
Pleo834785	sp11		3	1	3	1		2	3	3	5
Pleo834786	sp11		3	1	3	1		2	3	3	5
Pleo834832	sp11		3	1	3	1		2	3	3	5
Pleo834925	sp11		3	1	3	1		2	3	3	5
Pleo834926	sp12		4	6	4	4		4	11	4	12
Pleo834693	sp02		5	5	5	3		6	7	6	2
Pleo834695	sp02		5	5	5	3		6	7	6	2
Pleo834702	sp02		5	5	5	3		6	8	12	3
Pleo834705	sp02		5	5	5	3		6	8	12	3
Pleo834707	sp02		5	5	5	3		6	8	12	3
Pleo834716	sp02		5	5	5	3		6	7	6	2
Pleo834825	sp02		5	5	5	3		6	8	12	3
Pleo834720	sp06		6	7	6	5		4	13	8	6
Pleo834721	sp06		6	7	6	5		4	13	8	6
Pleo834722	sp06		6	7	6	6		4	13	8	6
Pleo834726	sp06		6	7	6	6		4	13	8	6
Pleo834727	sp06		6	7	6	5		4	13	8	6
Pleo834833	sp06		6	7	6	5		4	13	8	6
Pleo835042	sp06		6	7	6	6		4	14	8	6
Pleo834734	sp09		1	8	1	9		8	1	1	9
Pleo834735	sp09		1	8	1	9		8	1	1	9
Pleo834904	sp09		1	8	1	9		7	2	1	11
Pleo835047	spX2		2	2	2	2		1	4	2	13
