# Supplementary material for: Bayesian species delimitation in Pleophylla chafers (Coleoptera) – the importance of prior choice and morphology
Source: BMC Evol Biol. 2016 May 5;16:94. doi: 10.1186/s12862-016-0659-3 (PMC4858874; doi:10.1186/s12862-016-0659-3)
Supplement: Additional file 4: — Supplementary table S13. (XLS 185 kb) [file 12862_2016_659_MOESM4_ESM.xls]

## Sheet: tree A
Table S12a. Posterior probabilities of speciation splits of tree A for prior only analyses and 3 data sets, 9 τ and θ prior combinations, and 10 repeats of each analysis.
priors without data
	repeat	0	1	2	3	4	5	6	7	8	9			repeat	0	1	2	3	4	5	6	7	8	9			repeat	0	1	2	3	4	5	6	7	8	9
τ1 - θ1	split 1	1	1	1	1	1	1	1	1	1	0.05		τ2 - θ1	split 1	1	1	1	1	1	1	1	1	1	1		τ3 - θ1	split 1	0.72	0.94	0.99	0.9	0.71	0.87	0.84	1	0.87	0.8
	split 2	1	1	1	1	1	1	1	1	1	0.01			split 2	1	1	1	1	1	0	0	1	1	1			split 2	0.66	0.9	0.95	0.87	0.63	0.84	0.79	1	0.86	0.78
	split 3	0.51	0.63	0.32	0.49	0.52	0.46	0.24	0.55	0.36	0			split 3	0.57	0.36	0.58	0.59	0.58	0	0	0.35	0.49	0.43			split 3	0.35	0.46	0.5	0.46	0.32	0.47	0.37	0.48	0.48	0.38
	split 4	1	1	1	0	1	0	1	0.7	1	0			split 4	1	1	1	1	1	0	0	1	1	1			split 4	0.52	0.74	0.92	0.79	0.52	0.77	0.73	0.98	0.78	0.69
	split 5	0.58	0.43	0.58	0	0.55	0	0.88	0.5	0.75	0			split 5	0.56	0.69	0.61	0.46	0.65	0	0	0.65	0.78	0.8			split 5	0.33	0.48	0.7	0.55	0.38	0.54	0.48	0.74	0.52	0.35
	split 6	0.25	0.17	0.19	0	0.18	0	0.3	0.09	0.41	0			split 6	0.27	0.13	0.28	0.16	0.35	0	0	0.42	0.33	0.44			split 6	0.15	0.22	0.42	0.29	0.22	0.22	0.23	0.32	0.28	0.15
	split 7	0.34	0.46	0.2	0	0.78	0	0.01	0.69	0.09	0			split 7	0.64	0.96	0.55	0.23	0.08	0	0	0.91	0.33	0.36			split 7	0.25	0.41	0.46	0.43	0.24	0.35	0.39	0.48	0.39	0.36
τ1 - θ2	split 1	1	1	1	1	1	0.33	1	1	0.11	1		τ2 - θ2	split 1	1	1	0.21	1	1	1	1	1	1	1		τ3 - θ2	split 1	1	0.8	1	0.99	1	1	1	0.67	1	1
	split 2	1	1	1	0	1	0	1	1	0	1			split 2	1	1	0.18	1	0	1	1	1	1	1			split 2	0.98	0.61	1	0.98	1	1	1	0.63	0.98	1
	split 3	0.67	0.59	0.51	0	0.37	0	0.33	0.45	0	0.43			split 3	0.46	0.61	0.06	0.69	0	0.46	0.28	0.55	0.75	0.48			split 3	0.48	0.39	0.51	0.5	0.57	0.57	0.49	0.25	0.47	0.56
	split 4	1	1	1	0	1	0	1	1	0	1			split 4	1	1	0.15	1	0	1	1	1	1	1			split 4	0.91	0.13	0.86	0.85	0.86	0.86	0.96	0.5	0.82	0.96
	split 5	0.89	0.81	0.59	0	0.49	0	0.59	0.84	0	0.9			split 5	0.6	0.58	0.11	0.85	0	0.63	0.91	0.68	0.73	0.82			split 5	0.7	0.02	0.52	0.54	0.6	0.63	0.71	0.29	0.5	0.69
	split 6	0.39	0.64	0.02	0	0.03	0	0.1	0.65	0	0.27			split 6	0.36	0.13	0.04	0.74	0	0.29	0.35	0.27	0.37	0.5			split 6	0.47	0	0.25	0.24	0.25	0.34	0.39	0.15	0.23	0.36
	split 7	0.7	0	1	0	0.31	0	0.48	0.69	0	0.29			split 7	0.92	0.53	0.04	0.13	0	0.25	0.27	0.66	0.75	0.89			split 7	0.36	0.01	0.25	0.3	0.55	0.43	0.52	0.33	0.38	0.48
τ1 - θ3	split 1	1	1	1	1	1	1	1	1	0.96	1		τ2 - θ3	split 1	1	1	1	1	1	1	0	1	1	1		τ3 - θ3	split 1	1	1	1	1	1	1	1	0	1	1
	split 2	1	1	1	1	1	0	1	1	0	1			split 2	1	1	1	1	1	1	0	1	1	1			split 2	1	1	1	1	1	1	1	0	1	1
	split 3	0	0	0.01	0.01	0.99	0	1	0.01	0	0.05			split 3	1	1	1	1	1	1	0	1	1	0.3			split 3	0.4	0.88	0.58	0.6	0.74	0.35	0.42	0	0.33	0.45
	split 4	1	1	0	1	1	0	1	1	0	1			split 4	1	1	1	1	1	1	0	1	0	1			split 4	1	1	0	0.02	1	1	1	0	1	1
	split 5	1	0.24	0	0.01	1	0	0.01	0.97	0	1			split 5	1	1	1	0.01	0.87	1	0	0.06	0	0.9			split 5	0.41	0.73	0	0	0.58	0.42	0.38	0	0.64	0.61
	split 6	1	0	0	0	0.03	0	0	0.02	0	1			split 6	1	1	1	0	0	0.43	0	0	0	0.14			split 6	0.06	0.43	0	0	0.33	0.07	0.2	0	0.22	0.15
	split 7	0	0	0	0	0	0	1	1	0	1			split 7	1	1	1	1	0	1	0	1	0	0.23			split 7	0.06	0.45	0	0	0.92	1	0.67	0	0.89	0.64
molecular data
	repeat	0	1	2	3	4	5	6	7	8	9			repeat	0	1	2	3	4	5	6	7	8	9			repeat	0	1	2	3	4	5	6	7	8	9
τ1 - θ1	split 1	1	1	1	1	1	1	1	1	1	1		τ2 - θ1	split 1	1	1	1	1	1	1	1	1	1	1		τ3 - θ1	split 1	1	1	1	1	1	1	1	1	1	1
	split 2	1	1	1	1	1	1	1	1	1	1			split 2	1	1	1	1	1	1	1	1	1	1			split 2	1	1	1	1	1	1	1	1	1	1
	split 3	1	1	1	1	1	1	1	1	1	1			split 3	1	1	1	1	1	1	1	1	1	1			split 3	1	1	1	1	1	1	1	1	1	1
	split 4	1	1	1	1	1	1	1	1	1	1			split 4	1	1	1	1	1	1	1	1	1	1			split 4	1	1	1	1	1	1	1	1	1	1
	split 5	1	1	1	1	1	1	1	1	1	1			split 5	1	1	1	1	1	1	1	1	1	1			split 5	1	1	1	1	1	1	1	1	1	1
	split 6	0.99	1	0.99	0.99	1	0.99	0.98	0.99	0.98	0.99			split 6	0.99	1	0.99	0.99	1	1	0.99	0.99	1	0.99			split 6	1	1	1	1	1	1	1	1	1	0.99
	split 7	1	1	1	1	1	1	1	1	1	1			split 7	1	1	1	1	1	1	1	1	1	1			split 7	1	1	1	1	1	1	1	1	1	1
τ1 - θ2	split 1	1	1	1	1	1	1	1	1	1	1		τ2 - θ2	split 1	1	1	1	1	1	1	1	1	1	1		τ3 - θ2	split 1	1	1	1	1	1	1	1	1	1	1
	split 2	1	1	1	1	1	1	1	1	1	1			split 2	1	1	1	1	1	1	1	1	1	1			split 2	1	1	1	1	1	1	1	1	1	1
	split 3	1	1	1	1	1	1	1	1	1	1			split 3	1	1	1	1	1	1	1	1	1	1			split 3	1	1	1	1	1	1	1	1	1	1
	split 4	1	1	1	1	1	1	1	1	1	1			split 4	1	1	1	1	1	1	1	1	1	1			split 4	1	1	1	1	1	1	1	1	1	1
	split 5	1	1	1	1	1	1	1	1	1	1			split 5	1	1	1	1	1	1	1	1	1	1			split 5	1	1	1	1	1	1	1	1	1	1
	split 6	1	1	0.99	1	1	1	1	0.99	1	1			split 6	0.99	0.99	1	1	1	0.99	1	1	1	1			split 6	1	1	1	1	1	1	1	1	1	1
	split 7	1	1	1	1	1	1	1	1	1	1			split 7	1	1	1	1	1	1	1	1	1	1			split 7	1	1	1	1	1	1	1	1	1	1
τ1 - θ3	split 1	1	1	1	1	1	1	1	1	1	1		τ2 - θ3	split 1	1	1	1	1	1	1	1	1	1	1		τ3 - θ3	split 1	1	0	1	1	1	1	1	1	0	1
	split 2	1	1	1	1	1	1	1	1	1	1			split 2	1	1	1	1	1	1	1	1	1	1			split 2	1	0	1	1	1	1	1	1	0	1
	split 3	1	1	1	1	1	1	1	1	1	1			split 3	1	1	1	1	1	1	1	1	1	1			split 3	1	0	1	1	1	1	1	1	0	1
	split 4	1	1	1	1	1	1	0.31	1	1	1			split 4	0.53	1	1	1	1	1	1	1	1	1			split 4	1	0	1	1	1	1	1	1	0	1
	split 5	1	1	1	1	1	1	0	1	1	1			split 5	0.17	1	0.96	1	1	1	1	1	1	1			split 5	1	0	1	1	1	1	1	1	0	1
	split 6	0	0.16	0	0	0.17	0	0	0.09	0.14	0.1			split 6	0.12	0.01	0	0.01	0.01	0.44	0.18	0.35	0.09	0			split 6	0.81	0	0.05	0.6	0.54	0.72	0.8	0.36	0	0.2
	split 7	1	1	1	1	1	1	0.31	1	1	1			split 7	0.53	1	1	1	1	1	1	1	1	1			split 7	1	0	1	1	1	1	1	1	0	1
trait data
	repeat	0	1	2	3	4	5	6	7	8	9			repeat	0	1	2	3	4	5	6	7	8	9			repeat	0	1	2	3	4	5	6	7	8	9
τ1 - θ1	split 1	1	1	1	1	1	1	1	1	1	1		τ2 - θ1	split 1	1	1	1	1	1	1	1	1	1	1		τ3 - θ1	split 1	1	1	1	1	1	1	1	1	1	1
	split 2	1	1	1	1	1	1	1	1	1	1			split 2	1	1	1	1	0.96	1	1	1	1	1			split 2	1	1	1	1	1	1	1	1	1	1
	split 3	1	1	1	1	1	1	1	1	1	1			split 3	1	1	1	1	0.96	1	1	1	1	1			split 3	1	1	1	1	1	1	1	1	1	1
	split 4	1	1	1	1	1	1	1	1	1	1			split 4	1	1	1	1	0.96	1	1	1	1	1			split 4	1	1	1	1	1	1	1	1	1	1
	split 5	1	1	1	1	1	1	1	1	1	1			split 5	1	1	1	1	0.96	1	1	1	1	1			split 5	1	1	1	1	1	1	1	1	1	1
	split 6	1	1	1	1	1	1	1	1	1	1			split 6	1	1	1	1	0.96	1	1	1	1	1			split 6	1	1	1	1	1	1	1	1	1	1
	split 7	1	1	1	1	1	1	1	1	1	1			split 7	1	1	1	1	0.96	1	1	1	1	1			split 7	1	1	1	1	1	1	1	1	1	1
τ1 - θ2	split 1	1	1	1	1	1	1	1	1	1	1		τ2 - θ2	split 1	1	1	1	1	1	1	1	1	1	1		τ3 - θ2	split 1	1	1	1	1	1	1	1	1	1	1
	split 2	1	1	1	1	1	1	1	1	1	1			split 2	1	1	1	1	1	1	1	1	1	1			split 2	1	1	1	1	1	1	1	1	1	1
	split 3	1	1	1	1	1	1	1	1	1	1			split 3	1	1	1	1	1	1	1	1	1	1			split 3	1	1	1	1	1	1	1	1	1	1
	split 4	1	1	1	1	1	1	1	1	1	1			split 4	1	1	1	1	1	1	1	1	1	1			split 4	1	1	1	1	1	1	1	1	1	1
	split 5	1	1	1	1	1	1	1	1	1	0.99			split 5	1	1	1	1	1	1	1	1	1	1			split 5	1	1	1	1	1	1	1	1	1	1
	split 6	1	1	1	1	1	1	1	1	1	0.99			split 6	1	1	1	1	1	1	1	1	1	1			split 6	1	1	1	1	1	1	1	1	1	1
	split 7	1	1	1	1	1	1	1	1	1	1			split 7	1	1	1	1	1	1	1	1	1	1			split 7	1	1	1	1	1	1	1	1	1	1
τ1 - θ3	split 1	1	1	1	1	1	1	1	1	1	1		τ2 - θ3	split 1	1	1	1	1	1	1	1	1	1	1		τ3 - θ3	split 1	1	1	1	1	1	1	1	1	1	1
	split 2	1	1	1	1	1	1	1	1	0	1			split 2	1	1	1	1	1	1	1	1	1	1			split 2	0.7	1	1	1	1	0.65	1	1	1	1
	split 3	1	1	1	0.45	1	1	1	1	0	0.48			split 3	0.94	0.38	1	1	1	1	1	0	1	1			split 3	0.69	1	1	1	1	0.65	1	1	1	1
	split 4	1	1	1	1	1	0	1	1	0	1			split 4	1	1	1	0	1	1	1	0	1	1			split 4	0.69	1	1	1	1	0.65	1	1	1	1
	split 5	1	0.01	1	1	1	0	1	1	0	1			split 5	1	1	1	0	1	1	1	0	1	1			split 5	0.66	1	1	1	1	0.63	1	1	1	1
	split 6	1	0	1	1	1	0	1	1	0	1			split 6	1	1	1	0	1	1	1	0	1	1			split 6	0.66	1	1	1	1	0.63	1	1	1	1
	split 7	1	1	1	1	0.09	0	1	0	0	1			split 7	1	1	1	0	1	0	0	0	0.4	1			split 7	0.69	1	1	1	1	0.65	1	1	1	1
integrative data
	repeat	0	1	2	3	4	5	6	7	8	9			repeat	0	1	2	3	4	5	6	7	8	9			repeat	0	1	2	3	4	5	6	7	8	9
τ1 - θ1	split 1	1	1	1	1	1	1	1	1	1	1		τ2 - θ1	split 1	1	1	1	1	1	1	1	1	1	1		τ3 - θ1	split 1	1	1	1	1	1	1	1	1	1	1
	split 2	1	1	1	1	1	1	1	1	1	1			split 2	1	1	1	1	1	1	1	1	1	1			split 2	1	1	1	1	1	1	1	1	1	1
	split 3	1	1	1	1	1	1	1	1	1	1			split 3	1	1	1	1	1	1	1	1	1	1			split 3	1	1	1	1	1	1	1	1	1	1
	split 4	1	1	1	1	1	1	1	1	1	1			split 4	1	1	1	1	1	1	1	1	1	1			split 4	1	1	1	1	1	1	1	1	1	1
	split 5	1	1	1	1	1	1	1	1	1	1			split 5	1	1	1	1	1	1	1	1	1	1			split 5	1	1	1	1	1	1	1	1	1	1
	split 6	1	1	1	1	1	1	1	1	1	1			split 6	1	1	1	1	1	1	1	1	1	1			split 6	1	1	1	1	1	1	1	1	1	1
	split 7	1	1	1	1	1	1	1	1	1	1			split 7	1	1	1	1	1	1	1	1	1	1			split 7	1	1	1	1	1	1	1	1	1	1
τ1 - θ2	split 1	1	1	1	1	1	1	1	1	1	1		τ2 - θ2	split 1	1	1	1	1	1	1	1	1	1	1		τ3 - θ2	split 1	1	1	1	1	1	1	1	1	1	1
	split 2	1	1	1	1	1	1	1	1	1	1			split 2	1	1	1	1	1	1	1	1	1	1			split 2	1	1	1	1	1	1	1	1	1	1
	split 3	1	1	1	1	1	1	1	1	1	1			split 3	1	1	1	1	1	1	1	1	1	1			split 3	1	1	1	1	1	1	1	1	1	1
	split 4	1	1	1	1	1	1	1	1	1	1			split 4	1	1	1	1	1	1	1	1	1	1			split 4	1	1	1	1	1	1	1	1	1	1
	split 5	1	1	1	1	1	1	1	1	1	1			split 5	1	1	1	1	1	1	1	1	1	1			split 5	1	1	1	1	1	1	1	1	1	1
	split 6	1	1	1	1	1	1	1	1	1	1			split 6	1	1	1	1	1	1	1	1	1	1			split 6	1	1	1	1	1	1	1	1	1	1
	split 7	1	1	1	1	1	1	1	1	1	1			split 7	1	1	1	1	1	1	1	1	1	1			split 7	1	1	1	1	1	1	1	1	1	1
τ1 - θ3	split 1	1	1	1	1	1	1	1	1	1	1		τ2 - θ3	split 1	1	1	1	1	1	1	1	1	1	1		τ3 - θ3	split 1	1	1	1	1	1	1	1	1	1	1
	split 2	1	1	1	1	1	1	1	1	1	1			split 2	1	1	1	1	1	1	1	1	1	1			split 2	1	1	1	1	1	1	1	1	1	1
	split 3	1	1	1	1	1	1	1	1	1	1			split 3	1	1	1	1	1	1	1	1	1	1			split 3	1	1	1	1	1	1	1	1	1	1
	split 4	1	1	1	1	1	1	1	1	1	1			split 4	1	1	1	0.74	1	1	1	1	1	1			split 4	1	1	1	1	1	1	1	1	1	1
	split 5	1	0.96	1	1	1	1	1	1	1	0.62			split 5	1	1	1	0.62	1	1	1	1	1	1			split 5	0.98	1	1	1	1	1	1	1	1	1
	split 6	0.6	0.96	1	0.94	1	0.82	1	1	1	0.55			split 6	1	0.48	0.59	0.62	1	1	1	1	0.93	1			split 6	0.98	1	1	1	1	1	1	1	0.92	0.87
	split 7	1	1	1	1	1	1	1	1	1	1			split 7	1	1	1	0.74	1	1	1	1	1	1			split 7	1	1	1	1	1	1	1	1	1	1

## Sheet: tree B
Table S12b. Posterior probabilities of speciation splits of tree B for prior only analyses and 3 data sets, 9 τ and θ prior combinations, and 10 repeats of each analysis.
priors without data
	repeat	0	1	2	3	4	5	6	7	8	9			repeat	0	1	2	3	4	5	6	7	8	9			repeat	0	1	2	3	4	5	6	7	8	9
τ1 - θ1	split 1	1	1	1	1	1	1	1	1	1	1		τ2 - θ1	split 1	1	1	1	1	1	1	1	1	1	1		τ3 - θ1	split 1	1	0.89	0.77	1	0.74	1	0.65	0.66	0.91	0.82
	split 2	1	1	0	1	1	1	1	1	1	1			split 2	1	1	1	1	0	1	0.3	1	1	1			split 2	0.98	0.82	0.66	0.97	0.4	0.92	0.53	0.56	0.66	0.51
	split 3	0.64	0.47	0	0.81	0.42	0.4	0.71	0.53	0.4	0.36			split 3	0.6	0.6	0.4	0.64	0	0.42	0.11	0.6	0.56	0.47			split 3	0.49	0.3	0.37	0.47	0.18	0.42	0.27	0.29	0.37	0.15
	split 8	0.1	1	0	0	0	1	0	1	1	1			split 8	1	1	1	1	0	1	0.02	0.56	1	1			split 8	0.9	0.08	0.51	0.91	0.21	0.73	0.41	0.46	0.49	0.18
	split 9	0	0.78	0	0	0	0.6	0	0.91	0.89	0.92			split 9	0.55	0.4	0.69	0.48	0	0.87	0	0.19	0.95	0.68			split 9	0.69	0.01	0.38	0.74	0.11	0.61	0.22	0.36	0.37	0.04
	split 5	0	0.52	0	0	0	0.31	0	0.65	0.59	0.68			split 5	0.38	0.25	0.41	0.29	0	0.58	0	0.08	0.75	0.49			split 5	0.47	0	0.25	0.51	0.05	0.46	0.12	0.24	0.27	0.01
	split 6	0	0.21	0	0	0	0.16	0	0.1	0.18	0.19			split 6	0.25	0.14	0.26	0.11	0	0.29	0	0.02	0.38	0.23			split 6	0.23	0	0.12	0.25	0.02	0.13	0.07	0.13	0.12	0
τ1 - θ2	split 1	0.03	1	1	1	1	1	1	1	1	1		τ2 - θ2	split 1	1	1	1	1	1	1	1	1	1	1		τ3 - θ2	split 1	1	0.67	1	0.63	1	0.57	1	1	1	0.99
	split 2	0	0	1	1	1	1	1	1	1	1			split 2	0	1	1	1	1	1	1	1	1	1			split 2	0.98	0.16	1	0.46	1	0.47	1	1	1	0.98
	split 3	0	0	0.72	0.49	0.82	0.59	0.53	0.39	0.47	0.5			split 3	0	0.51	0.38	0.4	0.43	0.62	0.69	0.44	0.65	0.66			split 3	0.51	0.04	0.47	0.2	0.52	0.19	0.44	0.48	0.67	0.49
	split 8	0	0	1	1	1	1	1	1	1	1			split 8	0	0.95	1	1	0.54	1	0.01	0.82	1	1			split 8	0.78	0.03	0.77	0.36	0.88	0.45	0.86	0.76	0.88	0.8
	split 9	0	0	1	0.97	1	0.89	0.88	0.78	0.87	1			split 9	0	0.84	0.98	0.31	0.18	0.63	0	0.06	0.85	0.29			split 9	0.56	0	0.54	0.24	0.72	0.15	0.65	0.53	0.75	0.61
	split 5	0	0	0.7	0.79	0.84	0.76	0.34	0.33	0.85	0.48			split 5	0	0.61	0.68	0.19	0.11	0.58	0	0.01	0.61	0.14			split 5	0.34	0	0.36	0.13	0.46	0.04	0.41	0.32	0.56	0.37
	split 6	0	0	0.37	0.33	0.48	0.53	0.21	0.02	0.44	0.17			split 6	0	0.39	0.13	0.12	0.05	0.45	0	0	0.29	0.03			split 6	0.16	0	0.2	0.06	0.23	0	0.18	0.16	0.34	0.16
τ1 - θ3	split 1	1	1	1	1	0	1	1	1	1	1		τ2 - θ3	split 1	1	1	1	1	1	1	1	1	1	1		τ3 - θ3	split 1	1	1	1	1	1	1	1	1	0	1
	split 2	1	1	1	1	0	1	1	1	1	1			split 2	1	1	1	1	1	1	1	0	1	1			split 2	1	1	1	1	1	0	1	1	0	1
	split 3	1	1	1	0.03	0	1	1	1	1	1			split 3	0.99	0.58	0	1	0.01	0	0.01	0	0.02	0.1			split 3	0.38	0.6	0.55	0.23	0.62	0	0.42	0.6	0	0.35
	split 8	1	1	0	1	0	1	1	1	1	0			split 8	1	1	1	0	1	1	1	0	1	1			split 8	0.93	1	1	1	1	0	0	1	0	1
	split 9	1	1	0	1	0	1	1	1	0	0			split 9	0.02	1	1	0	1	1	1	0	1	1			split 9	0.47	0.4	1	0.92	0.79	0	0	0.99	0	0.96
	split 5	1	0.92	0	0.99	0	1	1	1	0	0			split 5	0	0.03	0.91	0	1	1	0.25	0	0.71	1			split 5	0.21	0.15	0.76	0.7	0.63	0	0	0.58	0	0.51
	split 6	0	0	0	0.07	0	0	0.06	0	0	0			split 6	0	0	0	0	1	0.99	0	0	0.68	1			split 6	0.05	0.03	0.35	0.32	0.44	0	0	0.24	0	0.14
molecular data
	repeat	0	1	2	3	4	5	6	7	8	9			repeat	0	1	2	3	4	5	6	7	8	9			repeat	0	1	2	3	4	5	6	7	8	9
τ1 - θ1	split 1	1	1	1	1	1	1	1	1	1	1		τ2 - θ1	split 1	1	1	1	1	1	1	1	1	1	1		τ3 - θ1	split 1	1	1	1	1	1	1	1	1	1	1
	split 2	1	1	1	1	1	1	1	1	1	1			split 2	1	1	1	1	1	1	1	1	1	1			split 2	1	1	1	1	1	1	1	1	1	1
	split 3	1	1	1	1	1	1	1	1	1	1			split 3	1	1	1	1	1	1	1	1	1	1			split 3	1	1	1	1	1	1	1	1	1	1
	split 8	1	1	1	1	1	1	1	1	1	1			split 8	1	1	1	1	1	1	1	1	1	1			split 8	1	1	1	1	1	1	1	1	1	1
	split 9	1	1	1	1	1	1	1	1	1	1			split 9	1	1	1	1	1	1	1	1	1	1			split 9	1	1	1	1	1	1	1	1	1	1
	split 5	1	1	1	1	1	1	1	1	1	1			split 5	1	1	1	1	1	1	1	1	1	1			split 5	1	1	1	1	1	1	1	1	1	1
	split 6	1	0.99	1	1	1	0.99	1	0.99	0.99	1			split 6	1	1	0.99	0.99	1	0.99	1	0.99	1	0.99			split 6	1	1	1	1	1	1	1	1	1	1
τ1 - θ2	split 1	1	1	1	1	1	1	1	1	1	1		τ2 - θ2	split 1	1	1	1	1	1	1	1	1	1	1		τ3 - θ2	split 1	1	1	1	1	1	1	1	1	1	1
	split 2	1	1	1	1	1	1	1	1	1	1			split 2	1	1	1	1	1	1	1	1	1	1			split 2	1	1	1	1	1	1	1	1	1	1
	split 3	1	1	1	1	1	1	1	1	1	1			split 3	1	1	1	1	1	1	1	1	1	1			split 3	1	1	1	1	1	1	1	1	1	1
	split 8	1	1	1	1	1	1	1	1	1	1			split 8	1	1	1	1	1	1	1	1	1	1			split 8	1	1	1	1	1	1	1	1	1	1
	split 9	1	1	1	1	1	1	1	1	1	1			split 9	1	1	1	1	1	1	1	1	1	1			split 9	1	1	1	1	1	1	1	1	1	1
	split 5	1	1	1	1	1	1	1	1	1	1			split 5	1	1	1	1	1	1	1	1	1	1			split 5	1	1	1	1	1	1	1	1	1	1
	split 6	1	0.99	1	1	1	0.99	1	0.99	1	1			split 6	1	1	1	1	1	1	1	1	1	1			split 6	1	1	1	1	1	1	1	1	1	1
τ1 - θ3	split 1	1	1	1	1	1	1	1	1	1	1		τ2 - θ3	split 1	1	1	0	0	1	1	0	1	1	1		τ3 - θ3	split 1	1	1	1	1	1	1	1	1	1	1
	split 2	1	1	1	1	1	1	1	1	1	1			split 2	1	1	0	0	1	1	0	1	1	1			split 2	1	1	1	1	1	1	1	1	1	1
	split 3	1	1	1	1	1	1	1	1	1	1			split 3	1	1	0	0	1	1	0	1	1	1			split 3	1	1	1	1	1	1	1	1	1	1
	split 8	1	1	1	1	1	1	1	1	1	1			split 8	1	1	0	0	1	1	0	1	1	1			split 8	0.57	1	1	1	1	1	1	1	1	1
	split 9	1	1	1	1	1	1	1	1	1	1			split 9	1	1	0	0	1	1	0	1	1	1			split 9	0.57	1	1	1	1	1	1	1	1	1
	split 5	1	1	1	1	1	1	1	1	1	1			split 5	1	1	0	0	1	1	0	0.99	1	1			split 5	0.54	1	1	1	1	1	1	1	1	1
	split 6	0.03	0.24	0.33	0.01	0	0.26	0.32	0.15	0.32	0.03			split 6	0.18	0.31	0	0	0.21	0.03	0	0.01	0.41	0.18			split 6	0.51	0.06	0.06	0.1	0.39	0.5	0.49	0.29	0.86	0.06
trait data
	repeat	0	1	2	3	4	5	6	7	8	9			repeat	0	1	2	3	4	5	6	7	8	9			repeat	0	1	2	3	4	5	6	7	8	9
τ1 - θ1	split 1	1	1	1	1	1	1	1	1	1	1		τ2 - θ1	split 1	1	1	1	1	1	1	1	1	1	1		τ3 - θ1	split 1	1	1	1	1	1	1	1	1	0.53	1
	split 2	1	1	1	1	1	0.88	1	1	1	1			split 2	1	1	1	1	1	1	1	1	1	1			split 2	1	1	1	1	1	1	1	1	0.53	1
	split 3	1	1	1	1	1	0.88	1	1	1	1			split 3	1	1	1	1	1	1	1	1	1	1			split 3	1	1	1	1	1	1	1	1	0.01	1
	split 8	1	1	1	1	1	0.88	1	1	1	1			split 8	1	1	1	1	1	1	0.95	1	1	1			split 8	1	1	1	1	1	1	1	1	0.51	1
	split 9	1	1	1	1	1	0.87	1	1	1	1			split 9	1	1	1	1	1	1	0.94	1	1	1			split 9	1	1	1	1	1	1	1	1	0.01	1
	split 5	1	1	1	1	1	0.87	1	1	1	1			split 5	1	1	1	1	1	1	0.93	1	1	1			split 5	1	1	1	1	1	1	1	1	0	1
	split 6	1	1	1	1	1	0.87	1	1	1	1			split 6	1	1	1	1	1	1	0.93	1	1	1			split 6	1	1	1	1	1	1	1	1	0	1
τ1 - θ2	split 1	1	1	1	1	1	1	1	1	1	1		τ2 - θ2	split 1	1	1	1	1	1	1	1	1	1	1		τ3 - θ2	split 1	1	1	1	1	1	1	1	1	1	1
	split 2	1	1	1	1	1	1	1	1	1	1			split 2	1	1	1	1	1	1	1	1	1	1			split 2	1	1	1	1	1	1	1	1	1	1
	split 3	1	1	1	1	1	1	1	1	1	1			split 3	1	1	1	1	1	1	1	1	1	1			split 3	1	1	1	1	1	1	1	1	1	1
	split 8	1	1	1	1	1	1	1	0.89	1	1			split 8	1	1	1	1	1	1	1	1	1	1			split 8	1	1	1	1	1	1	1	1	1	1
	split 9	1	1	1	1	1	1	1	0.88	1	1			split 9	1	1	1	1	1	1	1	1	1	1			split 9	1	1	1	1	1	1	1	1	1	1
	split 5	1	1	1	1	1	1	1	0.87	1	1			split 5	1	1	1	1	1	1	1	1	1	1			split 5	1	1	1	1	1	1	1	1	1	1
	split 6	1	1	1	1	1	1	1	0.87	1	1			split 6	1	1	1	1	1	1	1	1	1	1			split 6	1	1	1	1	1	1	1	1	1	1
τ1 - θ3	split 1	1	1	1	1	1	1	1	1	1	1		τ2 - θ3	split 1	1	1	1	1	1	1	1	1	1	1		τ3 - θ3	split 1	1	1	1	1	1	1	1	1	1	1
	split 2	1	1	1	0	0	1	0	1	0	1			split 2	0	1	1	1	1	0	1	1	1	1			split 2	1	1	1	1	1	1	1	1	1	1
	split 3	1	0	1	0	0	0.86	0	1	0	1			split 3	0	1	1	1	1	0	1	1	1	1			split 3	1	1	1	1	1	1	1	1	1	1
	split 8	1	1	1	0	0	1	0	1	0	1			split 8	0	1	0.94	1	1	0	1	1	1	1			split 8	1	1	0.85	1	1	1	1	1	1	1
	split 9	0	1	1	0	0	1	0	1	0	1			split 9	0	1	0.04	1	1	0	1	0	1	1			split 9	1	1	0.83	1	1	1	1	1	0.98	1
	split 5	0	1	1	0	0	1	0	1	0	1			split 5	0	1	0	0.01	1	0	1	0	1	0			split 5	1	1	0.81	1	1	1	1	1	0.98	1
	split 6	0	1	1	0	0	1	0	1	0	1			split 6	0	1	0	0	1	0	1	0	1	0			split 6	1	1	0.81	1	1	1	1	1	0.98	1
integrative data
	repeat	0	1	2	3	4	5	6	7	8	9			repeat	0	1	2	3	4	5	6	7	8	9			repeat	0	1	2	3	4	5	6	7	8	9
τ1 - θ1	split 1	1	1	1	1	1	1	1	1	1	1		τ2 - θ1	split 1	1	1	1	1	1	1	1	1	1	1		τ3 - θ1	split 1	1	1	1	1	1	1	1	1	1	1
	split 2	1	1	1	1	1	1	1	1	1	1			split 2	1	1	1	1	1	1	1	1	1	1			split 2	1	1	1	1	1	1	1	1	1	1
	split 3	1	1	1	1	1	1	1	1	1	1			split 3	1	1	1	1	1	1	1	1	1	1			split 3	1	1	1	1	1	1	1	1	1	1
	split 8	1	1	1	1	1	1	1	1	1	1			split 8	1	1	1	1	1	1	1	1	1	1			split 8	1	1	1	1	1	1	1	1	1	1
	split 9	1	1	1	1	1	1	1	1	1	1			split 9	1	1	1	1	1	1	1	1	1	1			split 9	1	1	1	1	1	1	1	1	1	1
	split 5	1	1	1	1	1	1	1	1	1	1			split 5	1	1	1	1	1	1	1	1	1	1			split 5	1	1	1	1	1	1	1	1	1	1
	split 6	1	1	1	1	1	1	1	1	1	1			split 6	1	1	1	1	1	1	1	1	1	1			split 6	1	1	1	1	1	1	1	1	1	1
τ1 - θ2	split 1	1	1	1	1	1	1	1	1	1	1		τ2 - θ2	split 1	1	1	1	1	1	1	1	1	1	1		τ3 - θ2	split 1	1	1	1	1	1	1	1	1	1	1
	split 2	1	1	1	1	1	1	1	1	1	1			split 2	1	1	1	1	1	1	1	1	1	1			split 2	1	1	1	1	1	1	1	1	1	1
	split 3	1	1	1	1	1	1	1	1	1	1			split 3	1	1	1	1	1	1	1	1	1	1			split 3	1	1	1	1	1	1	1	1	1	1
	split 8	1	1	1	1	1	1	1	1	1	1			split 8	1	1	1	1	1	1	1	1	1	1			split 8	1	1	1	1	1	1	1	1	1	1
	split 9	1	1	1	1	1	1	1	1	1	1			split 9	1	1	1	1	1	1	1	1	1	1			split 9	1	1	1	1	1	1	1	1	1	1
	split 5	1	1	1	1	1	1	1	1	1	1			split 5	1	1	1	1	1	1	1	1	1	1			split 5	1	1	1	1	1	1	1	1	1	1
	split 6	1	1	1	1	1	1	1	1	1	1			split 6	1	1	1	1	1	1	1	1	1	1			split 6	1	1	1	1	1	1	1	1	1	1
τ1 - θ3	split 1	1	1	1	1	1	1	1	1	1	1		τ2 - θ3	split 1	1	1	1	1	1	1	1	1	1	1		τ3 - θ3	split 1	1	1	1	1	1	1	0	1	1	1
	split 2	1	1	1	1	1	1	1	1	1	1			split 2	1	1	1	1	1	1	1	1	1	1			split 2	1	1	1	1	1	1	0	1	1	1
	split 3	1	1	1	1	1	1	1	1	1	1			split 3	1	1	1	1	1	1	1	1	1	1			split 3	1	1	1	1	1	1	0	1	1	1
	split 8	1	1	1	1	1	1	1	1	1	1			split 8	1	1	1	1	1	0.98	1	1	1	1			split 8	1	1	1	1	1	1	0	1	1	1
	split 9	1	1	1	1	1	1	1	1	1	1			split 9	1	1	1	1	1	0.98	1	1	1	1			split 9	1	1	1	1	1	1	0	1	1	1
	split 5	1	1	1	1	0.98	1	0.8	1	1	1			split 5	1	1	1	1	1	0.85	1	0.74	0	1			split 5	1	1	1	1	1	1	0	1	1	1
	split 6	0.9	0.99	1	1	0.97	1	0.19	1	0.69	1			split 6	0.73	1	1	1	1	0.84	1	0.71	0	1			split 6	1	1	1	1	1	1	0	1	1	1

## Sheet: tree C
Table S12c. Posterior probabilities of speciation splits of tree C for prior only analyses and 3 data sets, 9 τ and θ prior combinations, and 10 repeats of each analysis.
priors without data
	repeat	0	1	2	3	4	5	6	7	8	9			repeat	0	1	2	3	4	5	6	7	8	9			repeat	0	1	2	3	4	5	6	7	8	9
τ1 - θ1	split 1	1	0.93	1	1	1	1	1	1	1	1		τ2 - θ1	split 1	0	1	1	1	1	1	1	1	1	1		τ3 - θ1	split 1	1	1	0.93	1	0.99	0.97	0.94	0.99	1	0.88
	split 2	1	0.93	1	0	1	1	0.01	1	1	1			split 2	0	1	1	1	1	1	1	1	0	1			split 2	0.99	0.89	0.75	0.99	0.96	0.97	0.91	0.82	0.93	0.78
	split 3	0.5	0.38	0.51	0	0.65	0.48	0	0.68	0.22	0.49			split 3	0	0.49	0.37	0.46	0.36	0.53	0.44	0.52	0	0.37			split 3	0.47	0.43	0.36	0.52	0.46	0.46	0.44	0.41	0.49	0.39
	split 10	0.78	0.87	1	0	1	1	0	1	1	1			split 10	0	1	1	1	1	1	0.91	1	0	0.92			split 10	0.9	0.76	0.63	0.87	0.76	0.87	0.79	0.67	0.76	0.59
	split 11	0.77	0.7	0.25	0	1	0.04	0	0.57	1	0			split 11	0	0.41	0.68	0.95	1	1	0.06	0.25	0	0.02			split 11	0.4	0.5	0.36	0.37	0.5	0.54	0.41	0.47	0.49	0.34
	split 12	0.19	0.42	0.13	0	0.66	0	0	0.36	0.21	0			split 12	0	0.21	0.3	0.63	0.44	0.71	0	0.11	0	0			split 12	0.21	0.28	0.16	0.16	0.26	0.3	0.2	0.27	0.22	0.16
	split 13	0.37	0.42	0.48	0	0.52	0.53	0	0.57	0.47	0.52			split 13	0	0.49	0.48	0.51	0.53	0.43	0.49	0.46	0	0.49			split 13	0.45	0.37	0.31	0.46	0.38	0.44	0.43	0.34	0.38	0.31
τ1 - θ2	split 1	1	1	1	0.13	1	1	1	1	1	1		τ2 - θ2	split 1	0.06	1	1	1	0.03	1	1	1	1	0		τ3 - θ2	split 1	1	1	1	0.98	1	1	0.22	0.95	1	1
	split 2	1	1	1	0.02	1	1	0.01	1	1	1			split 2	0	1	1	1	0	1	1	0.04	1	0			split 2	0.96	1	1	0.96	1	0.84	0.06	0.61	1	1
	split 3	0.44	0.72	0.43	0	0.48	0.51	0	0.51	0.25	0.34			split 3	0	0.48	0.47	0.47	0	0.48	0.4	0	0.15	0			split 3	0.49	0.52	0.51	0.44	0.53	0.39	0.01	0.27	0.52	0.51
	split 10	1	1	0.99	0	1	1	0	1	1	0.01			split 10	0	1	1	0.99	0	1	1	0	0.14	0			split 10	0.74	0.86	0.88	0.66	0.95	0.73	0.02	0.52	0.96	0.91
	split 11	1	0.01	0.74	0	1	0	0	0.79	0.98	0			split 11	0	0.68	1	0.03	0	0.22	1	0	0	0			split 11	0.54	0.49	0.49	0.5	0.7	0.53	0	0.4	0.34	0.67
	split 12	0.72	0	0.24	0	0.63	0	0	0.31	0.91	0			split 12	0	0.36	0.76	0	0	0.05	0.94	0	0	0			split 12	0.3	0.25	0.22	0.24	0.36	0.26	0	0.22	0.18	0.34
	split 13	0.5	0.56	0.5	0	0.55	0.54	0	0.56	0.65	0			split 13	0	0.46	0.46	0.51	0	0.51	0.53	0	0.01	0			split 13	0.39	0.45	0.39	0.28	0.47	0.33	0	0.27	0.51	0.49
τ1 - θ3	split 1	1	1	1	1	1	1	1	1	1	1		τ2 - θ3	split 1	1	1	1	1	0	1	1	1	1	1		τ3 - θ3	split 1	1	0.27	1	1	1	1	1	1	1	1
	split 2	1	1	1	1	1	1	1	1	1	1			split 2	1	1	1	1	0	1	1	0	1	1			split 2	1	0.01	1	1	1	1	1	1	1	1
	split 3	0	0	0.52	0	0.68	0	1	0.02	0	1			split 3	0.21	0.23	0.95	1	0	0.67	1	0	0.34	0			split 3	0.36	0	0.56	0.46	0.48	0.28	0.54	0.6	0.42	0.56
	split 10	1	1	1	1	1	1	1	1	1	1			split 10	1	0.21	1	1	0	1	1	0	0	1			split 10	1	0	0.9	1	1	1	1	0.03	1	1
	split 11	1	1	0.11	1	1	1	1	1	0	1			split 11	1	0	1	1	0	0	1	0	0	1			split 11	0.17	0	0.01	1	1	1	0.73	0	0.99	0.12
	split 12	1	1	0	0	1	0	0	0	0	0.23			split 12	0.94	0	0.05	0.06	0	0	0	0	0	1			split 12	0.01	0	0	0.62	0.34	0.48	0.29	0	0.57	0
	split 13	0.01	0.57	0.59	0.76	0.45	0.88	0.35	0.77	0.61	0.15			split 13	0.48	0.08	0.85	0.19	0	0.3	0.75	0	0	0.42			split 13	0.51	0	0.41	0.41	0.52	0.51	0.46	0	0.52	0.59
molecular data
	repeat	0	1	2	3	4	5	6	7	8	9			repeat	0	1	2	3	4	5	6	7	8	9			repeat	0	1	2	3	4	5	6	7	8	9
τ1 - θ1	split 1	1	1	1	1	1	1	1	1	1	1		τ2 - θ1	split 1	1	1	1	1	1	1	1	1	1	1		τ3 - θ1	split 1	1	1	1	1	1	1	1	1	1	1
	split 2	1	1	1	1	1	1	1	1	1	1			split 2	1	1	1	1	1	1	1	1	1	1			split 2	1	1	1	1	1	1	1	1	1	1
	split 3	1	1	1	1	1	1	1	1	1	1			split 3	1	1	1	1	1	1	1	1	1	1			split 3	1	1	1	1	1	1	1	1	1	1
	split 10	1	1	1	1	1	1	1	1	1	1			split 10	1	1	1	1	1	1	1	1	1	1			split 10	1	1	1	1	1	1	1	1	1	1
	split 11	1	1	1	1	1	1	1	1	1	1			split 11	1	1	1	1	1	1	1	1	1	1			split 11	1	1	1	1	1	1	1	1	1	1
	split 12	1	1	1	1	1	1	1	1	1	1			split 12	1	1	1	1	1	1	1	1	1	1			split 12	1	1	1	1	1	1	1	1	1	1
	split 13	0.92	0.91	0.92	0.9	0.9	0.61	0.91	0.93	0.9	0.89			split 13	0.92	0.95	0.9	0.88	0.94	0.89	0.89	0.89	0.87	0.88			split 13	0.96	0.95	0.97	0.97	0.98	0.97	0.97	0.95	0.97	0.98
τ1 - θ2	split 1	1	1	1	1	1	1	1	1	1	1		τ2 - θ2	split 1	1	1	1	1	1	1	1	1	1	1		τ3 - θ2	split 1	1	1	1	1	1	1	1	1	1	1
	split 2	1	1	1	1	1	1	1	1	1	1			split 2	1	1	1	1	1	1	1	1	1	1			split 2	1	1	1	1	1	1	1	1	1	1
	split 3	1	1	1	1	1	1	1	1	1	1			split 3	1	1	1	1	1	1	1	1	1	1			split 3	1	1	1	1	1	1	1	1	1	1
	split 10	1	1	1	1	1	1	1	1	1	1			split 10	1	1	1	1	1	1	1	1	1	1			split 10	1	1	1	1	1	1	1	1	1	1
	split 11	1	1	1	1	1	1	1	1	1	1			split 11	1	1	1	1	1	1	1	1	1	1			split 11	1	1	1	1	1	1	1	1	1	1
	split 12	1	1	1	1	1	1	1	1	1	1			split 12	1	1	1	1	1	1	1	1	1	1			split 12	1	1	1	1	1	1	1	1	1	1
	split 13	0.93	0.92	0.91	0.88	0.62	0.91	0.91	0.95	0.91	0.89			split 13	0.91	0.91	0.92	0.89	0.91	0.92	0.91	0.91	0.92	0.91			split 13	0.98	0.97	0.98	0.97	0.97	0.96	0.97	0.97	0.97	0.98
τ1 - θ3	split 1	1	0	1	1	1	1	1	1	1	1		τ2 - θ3	split 1	1	1	1	1	1	1	1	1	1	1		τ3 - θ3	split 1	1	1	1	1	1	1	1	0	1	1
	split 2	1	0	1	1	1	1	1	1	1	1			split 2	1	1	1	1	1	1	1	1	1	1			split 2	1	1	1	1	1	1	1	0	1	1
	split 3	1	0	1	1	1	1	1	1	1	1			split 3	1	1	1	1	1	1	1	1	1	1			split 3	1	1	1	1	1	1	1	0	1	1
	split 10	1	0	0	1	0	1	1	1	1	0			split 10	0	1	1	1	0	1	1	0	1	1			split 10	1	1	1	1	1	1	1	0	1	1
	split 11	1	0	0	1	0	1	1	1	1	0			split 11	0	1	1	1	0	1	1	0	1	1			split 11	1	1	1	1	1	1	1	0	1	1
	split 12	1	0	0	1	0	1	1	1	1	0			split 12	0	1	1	1	0	1	1	0	1	1			split 12	1	1	1	1	1	1	1	0	1	1
	split 13	1	0	0	1	0	0.98	1	1	1	0			split 13	0	1	1	1	0	1	0.99	0	1	1			split 13	1	1	1	1	1	1	1	0	1	1
trait data
	repeat	0	1	2	3	4	5	6	7	8	9			repeat	0	1	2	3	4	5	6	7	8	9			repeat	0	1	2	3	4	5	6	7	8	9
τ1 - θ1	split 1	1	1	1	1	1	1	1	1	1	1		τ2 - θ1	split 1	1	1	1	1	1	1	1	1	1	1		τ3 - θ1	split 1	1	1	1	1	1	1	1	1	1	1
	split 2	1	1	1	1	1	1	1	1	0.54	1			split 2	1	1	1	1	1	1	1	1	1	1			split 2	1	1	1	1	1	1	1	1	1	1
	split 3	1	1	1	1	1	1	1	1	0.53	1			split 3	1	1	1	1	1	1	1	1	1	1			split 3	1	1	1	1	1	1	1	1	1	1
	split 10	1	1	1	1	1	1	1	1	0.53	1			split 10	1	1	1	1	1	1	1	1	1	1			split 10	1	1	1	1	1	1	1	1	1	1
	split 11	1	1	1	1	1	1	1	1	0.53	1			split 11	1	1	1	1	1	1	1	1	1	1			split 11	1	1	1	1	1	1	1	1	1	1
	split 12	1	1	1	1	1	1	1	1	0.53	1			split 12	1	1	1	1	1	1	1	1	1	1			split 12	1	1	1	1	1	1	1	1	1	1
	split 13	0.14	0.25	0.27	0.21	0.24	0.21	0.24	0.24	0.08	0.19			split 13	0.2	0.24	0.21	0.18	0.25	0.22	0.11	0.25	0.23	0.19			split 13	0.23	0.22	0.22	0.22	0.24	0.21	0.21	0.23	0.24	0.23
τ1 - θ2	split 1	1	1	1	1	1	1	1	1	1	1		τ2 - θ2	split 1	1	1	1	1	1	1	1	1	1	1		τ3 - θ2	split 1	1	1	1	1	1	1	1	1	1	1
	split 2	1	1	1	1	1	1	1	1	1	1			split 2	1	1	1	1	1	0.98	1	1	1	1			split 2	1	1	1	1	1	1	1	1	1	1
	split 3	1	0.97	1	1	1	1	1	1	1	1			split 3	1	1	1	1	1	0.98	1	1	1	1			split 3	1	1	1	1	1	1	1	1	1	1
	split 10	1	0.57	1	1	1	1	1	1	1	1			split 10	1	1	1	1	1	0.98	1	1	1	1			split 10	1	1	1	1	1	1	1	1	1	1
	split 11	1	0.57	1	0.43	1	1	1	1	0.9	1			split 11	1	1	1	1	1	0.98	1	1	1	1			split 11	1	1	1	1	1	1	1	1	1	1
	split 12	1	0.57	1	0.41	1	1	1	1	0.89	1			split 12	1	1	1	1	1	0.97	1	1	1	1			split 12	1	1	1	1	1	1	1	1	1	1
	split 13	0.14	0.09	0.23	0.26	0.26	0.24	0.31	0.22	0.28	0.2			split 13	0.34	0.21	0.19	0.15	0.19	0.15	0.24	0.2	0.22	0.26			split 13	0.25	0.21	0.23	0.22	0.23	0.22	0.24	0.24	0.19	0.21
τ1 - θ3	split 1	1	1	1	1	1	1	1	1	1	1		τ2 - θ3	split 1	1	1	1	1	1	1	1	1	1	1		τ3 - θ3	split 1	1	1	1	1	1	1	1	1	1	1
	split 2	1	1	1	1	1	1	1	0	1	1			split 2	0	1	0	1	0	1	1	1	1	1			split 2	1	1	1	1	1	1	1	1	1	1
	split 3	1	1	1	1	1	1	0.26	0	1	1			split 3	0	1	0	1	0	1	1	0.89	1	1			split 3	1	1	1	1	1	1	1	1	1	1
	split 10	1	0	1	1	1	1	1	0	1	1			split 10	0	1	0	1	0	1	1	1	1	1			split 10	0.51	1	1	1	1	1	1	1	1	1
	split 11	1	0	1	1	1	1	1	0	0	1			split 11	0	1	0	1	0	1	1	1	1	1			split 11	0.5	1	1	1	1	1	1	0.92	1	1
	split 12	1	0	1	1	0	0	1	0	0	1			split 12	0	0.97	0	1	0	1	1	1	1	1			split 12	0.47	1	1	1	1	1	1	0.9	1	1
	split 13	0.07	0	0.56	0	0.92	1	0.76	0	1	0.34			split 13	0	0.22	0	0.14	0	0.28	0.04	0.24	0.06	0.01			split 13	0.09	0.19	0.22	0.18	0.21	0.17	0.21	0.24	0.18	0.16
integrative data
	repeat	0	1	2	3	4	5	6	7	8	9			repeat	0	1	2	3	4	5	6	7	8	9			repeat	0	1	2	3	4	5	6	7	8	9
τ1 - θ1	split 1	1	1	1	1	1	1	1	1	1	1		τ2 - θ1	split 1	1	1	1	1	1	1	1	1	1	1		τ3 - θ1	split 1	1	1	1	1	1	1	1	1	1	1
	split 2	1	1	1	1	1	1	1	1	1	1			split 2	1	1	1	1	1	1	1	1	1	1			split 2	1	1	1	1	1	1	1	1	1	1
	split 3	1	1	1	1	1	1	1	1	1	1			split 3	1	1	1	1	1	1	1	1	1	1			split 3	1	1	1	1	1	1	1	1	1	1
	split 10	1	1	1	1	1	1	1	1	1	1			split 10	1	1	1	1	1	1	1	1	1	1			split 10	1	1	1	1	1	1	1	1	1	1
	split 11	1	1	1	1	1	1	1	1	1	1			split 11	1	1	1	1	1	1	1	1	1	1			split 11	1	1	1	1	1	1	1	1	1	1
	split 12	1	1	1	1	1	1	1	1	1	1			split 12	1	1	1	1	1	1	1	1	1	1			split 12	1	1	1	1	1	1	1	1	1	1
	split 13	0.8	0.82	0.74	0.8	0.82	0.75	0.79	0.74	0.79	0.78			split 13	0.74	0.75	0.82	0.75	0.79	0.8	0.72	0.71	0.79	0.71			split 13	0.79	0.86	0.84	0.86	0.87	0.88	0.87	0.85	0.87	0.86
τ1 - θ2	split 1	1	1	1	1	1	1	1	1	1	1		τ2 - θ2	split 1	1	1	1	1	1	1	1	1	1	1		τ3 - θ2	split 1	1	1	1	1	1	1	1	1	1	1
	split 2	1	1	1	1	1	1	1	1	1	1			split 2	1	1	1	1	1	1	1	1	1	1			split 2	1	1	1	1	1	1	1	1	1	1
	split 3	1	1	1	1	1	1	1	1	1	1			split 3	1	1	1	1	1	1	1	1	1	1			split 3	1	1	1	1	1	1	1	1	1	1
	split 10	1	1	1	1	1	1	1	1	1	1			split 10	1	1	1	1	1	1	1	1	1	1			split 10	1	1	1	1	1	1	1	1	1	1
	split 11	1	1	1	1	1	1	1	1	1	1			split 11	1	1	1	1	1	1	1	1	1	1			split 11	1	1	1	1	1	1	1	1	1	1
	split 12	1	1	1	1	1	1	1	1	1	1			split 12	1	1	1	1	1	1	1	1	1	1			split 12	1	1	1	1	1	1	1	1	1	1
	split 13	0.77	0.77	0.69	0.72	0.55	0.78	0.74	0.58	0.86	0.78			split 13	0.79	0.71	0.8	0.75	0.79	0.78	0.75	0.8	0.8	0.77			split 13	0.87	0.86	0.82	0.87	0.88	0.86	0.87	0.84	0.87	0.87
τ1 - θ3	split 1	1	1	1	1	1	1	1	1	1	1		τ2 - θ3	split 1	1	1	1	1	1	1	1	1	1	1		τ3 - θ3	split 1	1	1	1	1	1	1	1	1	1	1
	split 2	1	1	1	1	1	1	1	1	1	1			split 2	1	1	1	1	1	1	1	1	1	1			split 2	1	1	1	1	1	1	1	1	1	1
	split 3	1	1	1	1	1	1	1	1	1	1			split 3	1	1	1	1	1	1	1	1	1	1			split 3	1	1	1	1	1	1	1	1	1	1
	split 10	1	1	1	0	1	1	1	0	1	0			split 10	1	1	1	1	1	1	1	1	0	0			split 10	1	1	1	1	1	1	1	1	1	1
	split 11	1	1	1	0	1	1	1	0	1	0			split 11	1	1	1	1	1	1	1	1	0	0			split 11	1	1	1	1	1	1	1	1	1	1
	split 12	1	1	1	0	1	1	1	0	1	0			split 12	1	1	1	1	1	1	1	1	0	0			split 12	1	1	1	1	1	1	1	1	1	1
	split 13	0.92	1	1	0	0.66	1	0.19	0	1	0			split 13	1	0.65	1	0.98	0.98	1	0.92	1	0	0			split 13	1	1	1	1	1	1	1	1	1	1

## Sheet: tree C modified
Table S12d. Posterior probabilities of speciation splits of the modified tree C for prior only analyses and 3 data sets, 9 τ and θ prior combinations, and 10 repeats of each analysis.
priors without data
	repeat	0	1	2	3	4	5	6	7	8	9			repeat	0	1	2	3	4	5	6	7	8	9			repeat	0	1	2	3	4	5	6	7	8	9
τ1 - θ1	split1	1	1	1	1	1	1	0.00372	1	1	1		τ2 - θ1	split1	1	1	1	1	1	1	1	1	1	1		τ3 - θ1	split1	0.97708	1	1	1	1	1	0.82352	1	0.97504	0.80592
	split2	1	1	1	1	1	1	0.00016	1	1	1			split2	1	1	1	1	1	1	1	0.46924	1	1			split2	0.90532	0.99268	0.69332	1	0.99976	0.99828	0.6814	1	0.85508	0.66932
	split3	0.34164	0.61608	0.37164	0.4828	0.33648	0.40904	0	0.42032	0.37836	0.74908			split3	0.41632	0.44656	0.58964	0.54476	0.43648	0.46068	0.47356	0.16524	0.52096	0.4694			split3	0.48832	0.79176	0.33476	0.47024	0.49216	0.4926	0.31768	0.46596	0.328	0.34292
	split10	1	0.2576	1	1	1	0.83988	0	1	0.78568	1			split10	1	1	1	1	1	1	1	0.04884	1	1			split10	0.83836	0.97608	0.56656	0.96796	0.935	0.80952	0.58104	0.86484	0.6918	0.50364
	split11	1	0.00272	1	1	0.01444	0.02916	0	1	0.24332	1			split11	0.94972	1	1	0.5178	0.07832	1	1	0.00012	0.6392	1			split11	0.70732	0.92716	0.286	0.82556	0.6974	0.64308	0.48164	0.5636	0.50488	0.24536
	split12	0.48676	0	0.44084	0.309	0	0.001	0	0.75188	0.11116	0.84072			split12	0.59532	0.44476	0.54976	0.32232	0.0022	0.43336	0.71216	0	0.44824	0.68584			split12	0.37084	0.48964	0.12944	0.45076	0.31984	0.31144	0.24884	0.26104	0.23664	0.1138
	split13	0.47992	0.10048	0.60832	0.53772	0.47116	0.41208	0	0.54212	0.44	0.41776			split13	0.47388	0.53584	0.49808	0.56208	0.51724	0.54948	0.45804	0.00132	0.4474	0.49664			split13	0.43884	0.4864	0.25188	0.47112	0.469	0.4192	0.26524	0.37224	0.32532	0.22624
	split14	0.56044	0	0.09624	0.1462	4e-05	0.0066	0	0.5768	0.05132	0.80728			split14	0.33396	0.4522	0.85868	0.19808	0.00636	0.4772	0.61904	0	0.20876	0.62676			split14	0.33848	0.5066	0.14008	0.43448	0.30384	0.33336	0.23824	0.22704	0.26036	0.1186
τ1 - θ2	split1	1	0	1	1	1	1	1	1	1	1		τ2 - θ2	split1	1	1	1	1	1	1	1	1	1	1		τ3 - θ2	split1	0.78784	1	1	0.60956	1	1	0.96176	1	0.93292	1
	split2	1	0	1	1	1	1	1	1	1	1			split2	1	1	1	1	1	1	1	1	1	1			split2	0.35932	0.8922	0.93248	0.2548	0.99848	1	0.87604	1	0.50952	1
	split3	0.54216	0	0.5152	0.60232	0.56612	0.47936	0.42912	0.58728	0.6462	0.57428			split3	0.6346	0.61788	0.54812	0.36436	0.70712	0.5538	0.29556	0.49472	0.61108	0.49236			split3	0.07272	0.396	0.464	0.11512	0.48996	0.46176	0.4586	0.49484	0.19944	0.48236
	split10	1	0	1	0.00072	1	1	1	1	1	1			split10	1	1	1	1	0.08672	1	1	1	1	1			split10	0.0772	0.80076	0.78632	0.1644	0.98516	0.97612	0.71676	0.9686	0.4054	1
	split11	1	0	1	0	0.48744	1	0.20036	1	1	0.7564			split11	0.7322	1	1	0.88672	0.00032	0.89628	1	0.37488	0.4296	1			split11	0.01512	0.72372	0.486	0.09804	0.79408	0.81068	0.50856	0.80416	0.37928	0.41372
	split12	0.64696	0	0.79016	0	0.36516	0.6008	0.06688	0.29432	0.57712	0.16868			split12	0.56744	0.43428	0.6014	0.507	0	0.62848	0.32204	0.17096	0.22776	0.48128			split12	0.00148	0.41872	0.25168	0.04352	0.39224	0.31088	0.2514	0.37564	0.1938	0.19204
	split13	0.37364	0	0.53744	0	0.52904	0.31572	0.41176	0.46492	0.57124	0.43632			split13	0.43076	0.42108	0.52028	0.56928	0.01824	0.5068	0.55112	0.46436	0.53904	0.44376			split13	0.01236	0.39904	0.35892	0.07436	0.48616	0.51716	0.39352	0.4722	0.20372	0.3736
	split14	0.8296	0	0.41848	0	0.28424	0.67248	0.06128	0.50924	0.493	0.52308			split14	0.0826	0.48668	0.49772	0.29024	0	0.06304	0.32936	0.20168	0.18908	0.50516			split14	0.00216	0.38084	0.21448	0.04504	0.4196	0.27072	0.246	0.34196	0.1942	0.19364
τ1 - θ3	split1	1	1	1	1	1	1	1	1	1	1		τ2 - θ3	split1	1	1	0	1	1	1	1	1	1	1		τ3 - θ3	split1	1	1	1	1	1	1	1	1	1	1
	split2	1	1	1	1	1	1	1	1	1	1			split2	1	1	0	1	1	1	1	1	0	1			split2	1	1	1	1	1	1	1	1	1	1
	split3	1	1	0.67836	1	0.28212	1	0.92744	1	0.00708	1			split3	1	0	0	0.2648	0.66528	0.90836	0.648	0.67328	0	0.78156			split3	0.50948	0.50024	0.37516	0.5252	0.43936	0.39348	0.72484	0.68212	0.71824	0.44348
	split10	1	1	1	1	1	1	1	1	1	1			split10	1	0	0	1	1	0	0.00976	1	0	1			split10	1	0.05464	1	1	1	1	1	1	1	1
	split11	0	1	0.99928	1	1	0	1	0	1	0			split11	1	0	0	1	8e-05	0	0	1	0	0.00124			split11	1	0.00016	0.00524	1	1	1	1	1	1	1
	split12	0	1	0.16132	0	4e-05	0	0.37432	0	0.01788	0			split12	1	0	0	0.97988	0	0	0	0.01128	0	0			split12	0.46724	0	4e-05	0.45532	0.52064	0.74016	0.34876	0.74724	0.5634	0.59288
	split13	0.51352	0.0156	0.43252	0.85436	0.49104	0.98584	0.19372	0.17184	0.67668	0.1772			split13	0.40728	0	0	0.5942	0.42104	0	0	0.30344	0	0.20588			split13	0.48104	0.0024	0.54636	0.522	0.46896	0.49864	0.5594	0.49488	0.4558	0.47088
	split14	0	0.00132	0.19152	1	0	0	0.2202	0	1	0			split14	0	0	0	0.2676	0	0	0	0.05064	0	0			split14	0.48176	0	0	0.39664	0.33676	0.183	0.28504	0.8422	0.60188	0.52568
molecular data
	repeat	0	1	2	3	4	5	6	7	8	9			repeat	0	1	2	3	4	5	6	7	8	9			repeat	0	1	2	3	4	5	6	7	8	9
τ1 - θ1	split1	1	1	1	1	1	1	1	1	1	1		τ2 - θ1	split1	1	1	1	1	1	1	1	1	1	1		τ3 - θ1	split1	1	1	1	1	1	1	1	1	1	1
	split2	1	1	1	1	1	1	1	1	1	1			split2	1	1	1	1	1	1	1	1	1	1			split2	1	1	1	1	1	1	1	1	1	1
	split3	1	1	1	1	1	1	1	1	1	1			split3	1	1	1	1	1	1	1	1	1	1			split3	1	1	1	1	1	1	1	1	1	1
	split10	1	1	1	1	1	1	1	1	1	1			split10	1	1	1	1	1	1	1	1	1	1			split10	1	1	1	1	1	1	1	1	1	1
	split11	1	1	1	1	1	1	1	1	1	1			split11	1	1	1	1	1	1	1	1	1	1			split11	1	1	1	1	1	1	1	1	1	1
	split12	1	1	1	1	1	1	1	1	1	1			split12	1	1	1	1	1	1	1	1	1	1			split12	1	1	1	1	1	1	1	1	1	1
	split13	0.91488	0.92108	0.88644	0.78296	0.92904	0.9004	0.90676	0.86864	0.92204	0.90116			split13	0.93076	0.87576	0.89712	0.91288	0.83324	0.89032	0.89448	0.88444	0.92292	0.77624			split13	0.9602	0.958	0.95512	0.95812	0.97284	0.95916	0.967	0.95488	0.97652	0.9548
	split14	1	1	1	1	0.99728	1	0.9998	0.9998	0.99952	1			split14	0.99984	0.99664	1	1	1	1	0.99956	1	1	1			split14	1	0.99996	1	0.99984	1	1	1	1	1	1
τ1 - θ2	split1	1	1	1	1	1	1	1	1	1	1		τ2 - θ2	split1	1	1	1	1	1	1	1	1	1	1		τ3 - θ2	split1	1	1	1	1	1	1	1	1	1	1
	split2	1	1	1	1	1	1	1	1	1	1			split2	1	1	1	1	1	1	1	1	1	1			split2	1	1	1	1	1	1	1	1	1	1
	split3	1	1	1	1	1	1	1	1	1	1			split3	1	1	1	1	1	1	1	1	1	1			split3	1	1	1	1	1	1	1	1	1	1
	split10	1	1	1	1	1	1	1	1	1	1			split10	1	1	1	1	1	1	1	1	1	1			split10	1	1	1	1	1	1	1	1	1	1
	split11	1	1	1	1	1	1	1	1	1	1			split11	1	1	1	1	1	1	1	1	1	1			split11	1	1	1	1	1	1	1	1	1	1
	split12	1	1	1	1	1	1	1	1	1	1			split12	1	1	1	1	1	1	1	1	1	1			split12	1	1	1	1	1	1	1	1	1	1
	split13	0.86684	0.86748	0.88932	0.8994	0.9018	0.94164	0.946	0.91704	0.9042	0.93088			split13	0.86804	0.90572	0.89792	0.91124	0.90892	0.92732	0.90264	0.90984	0.86284	0.85656			split13	0.9774	0.94812	0.96476	0.9654	0.94572	0.9628	0.97028	0.9554	0.96472	0.96944
	split14	0.99988	1	1	1	1	1	1	1	1	1			split14	1	1	1	1	1	1	0.99984	1	1	1			split14	1	1	1	1	1	0.99972	1	1	1	1
τ1 - θ3	split1	1	1	0	1	1	1	1	1	1	1		τ2 - θ3	split1	1	1	1	1	1	1	1	1	1	1		τ3 - θ3	split1	1	1	1	0	1	1	1	1	1	1
	split2	1	1	0	1	1	1	1	1	1	1			split2	1	1	1	1	1	1	1	1	1	1			split2	1	1	1	0	1	1	1	1	1	1
	split3	1	1	0	1	1	1	1	1	1	1			split3	1	1	1	1	1	1	1	1	1	1			split3	1	1	1	0	1	1	1	1	1	1
	split10	0	1	0	1	1	1	1	1	1	1			split10	1	1	0	1	1	1	0	1	1	1			split10	1	1	1	0	0	1	1	1	1	1
	split11	0	1	0	1	1	1	1	1	1	1			split11	1	1	0	1	1	1	0	1	1	1			split11	1	1	1	0	0	1	1	1	1	1
	split12	0	1	0	1	1	1	1	1	1	1			split12	1	1	0	1	1	1	0	1	1	1			split12	1	1	1	0	0	1	1	1	1	1
	split13	0	1	0	1	0.99244	1	1	1	1	1			split13	0.96884	0.98672	0	0.9806	1	1	0	1	1	1			split13	0.9978	1	0.99984	0	0	1	1	1	1	1
	split14	0	1	0	1	1	1	1	1	1	1			split14	1	1	0	1	1	1	0	1	1	1			split14	1	1	1	0	0	1	1	1	1	0.99128
trait data
	repeat	0	1	2	3	4	5	6	7	8	9			repeat	0	1	2	3	4	5	6	7	8	9			repeat	0	1	2	3	4	5	6	7	8	9
τ1 - θ1	split1	1	1	1	1	1	1	1	1	1	1		τ2 - θ1	split1	1	1	1	1	1	1	1	1	1	1		τ3 - θ1	split1	1	1	1	1	1	1	1	1	1	1
	split2	1	1	1	1	1	1	1	1	1	1			split2	1	1	1	1	1	1	1	1	1	1			split2	1	1	1	1	1	1	1	1	1	1
	split3	1	1	1	1	1	1	1	1	1	1			split3	1	1	1	1	1	1	1	1	1	1			split3	1	1	1	1	1	1	1	1	1	1
	split10	1	1	1	1	1	1	1	1	1	1			split10	1	1	1	1	1	1	1	1	1	1			split10	1	1	1	1	1	1	1	1	1	1
	split11	1	1	1	1	1	1	1	1	1	1			split11	1	1	1	1	1	1	1	1	1	1			split11	1	1	1	1	1	1	1	1	1	1
	split12	1	1	1	1	1	1	1	1	1	1			split12	1	1	1	1	1	1	1	1	1	1			split12	1	0.99996	1	1	1	1	1	1	1	1
	split13	0.22646	0.2332	0.30376	0.1668	0.23812	0.18554	0.2231	0.23588	0.17878	0.21214			split13	0.19196	0.20324	0.23132	0.22148	0.2153	0.22306	0.25678	0.17824	0.19424	0.1919			split13	0.20224	0.20726	0.20752	0.20454	0.19074	0.2091	0.23264	0.20246	0.24146	0.22594
	split14	0.00536	0.11408	0.02242	0.63284	0.08572	0.01102	0.1309	0.42896	0.04708	0.05806			split14	0.05816	0.0192	0.22074	0.0265	1	0.0273	0.06476	0.035	0.03658	0.0526			split14	0.09832	0.11304	0.10026	0.1063	0.06568	0.10408	0.11796	0.12264	0.0921	0.09684
τ1 - θ2	split1	1	1	1	1	1	1	1	1	1	1		τ2 - θ2	split1	1	1	1	1	1	1	1	1	1	1		τ3 - θ2	split1	1	1	1	1	1	1	1	1	1	1
	split2	1	1	1	1	1	1	1	1	1	1			split2	1	1	1	1	1	1	1	1	1	1			split2	1	1	1	1	1	1	1	1	1	1
	split3	1	1	1	1	1	1	1	1	1	1			split3	1	1	1	1	1	1	1	1	1	1			split3	1	1	1	1	1	1	1	1	1	1
	split10	1	1	1	1	1	1	1	1	1	1			split10	1	1	1	1	1	1	1	1	1	1			split10	1	1	1	1	1	1	1	1	1	1
	split11	1	1	1	1	1	1	1	1	1	1			split11	1	1	1	1	1	1	1	1	1	1			split11	1	1	1	1	1	1	1	1	1	1
	split12	1	1	1	1	1	1	1	1	1	1			split12	1	1	1	1	1	1	1	1	1	1			split12	1	1	1	1	1	1	1	1	1	1
	split13	0.11604	0.1126	0.21562	0.20232	0.1246	0.23752	0.16974	0.21278	0.23828	0.29488			split13	0.21612	0.26138	0.1752	0.21778	0.2017	0.17498	0.22374	0.18906	0.17392	0.2234			split13	0.20472	0.20246	0.199	0.20524	0.19658	0.20258	0.22134	0.20848	0.2101	0.20474
	split14	0.00796	0.70688	0.11484	0.01094	0.10242	0.75992	0.79898	0.0455	1	0.02992			split14	0.0506	0.54218	0.00286	0.1763	0.12846	0.0138	0.01318	0.0553	0.25534	0.2185			split14	0.09014	0.10664	0.10066	0.08852	0.08382	0.11548	0.11794	0.1308	0.07626	0.08348
τ1 - θ3	split1	1	1	1	1	1	1	1	1	1	1		τ2 - θ3	split1	1	1	1	1	1	1	1	1	1	1		τ3 - θ3	split1	1	1	1	1	1	1	1	1	1	1
	split2	1	1	1	1	1	1	1	1	1	0.00024			split2	1	1	1	0	1	1	0.0011	1	1	1			split2	1	1	1	1	1	1	1	1	1	1
	split3	1	1	1	1	1	1	1	1	0.51916	0			split3	1	1	1	0	1	1	0	1	1	1			split3	1	1	1	1	1	1	1	1	1	1
	split10	1	0	1	1	1	1	1	1	4e-05	0			split10	1	1	1	0	1	1	0	1	1	0			split10	1	1	1	1	1	1	1	1	1	1
	split11	1	0	1	1	1	1	0	1	0	0			split11	1	1	0	0	1	0	0	1	1	0			split11	1	1	1	1	1	1	1	1	1	1
	split12	0.0002	0	1	1	1	0.001	0	1	0	0			split12	0.04756	1	0	0	1	0	0	1	1	0			split12	1	1	1	1	1	1	1	1	1	1
	split13	0.5194	0	0.00482	0.62378	0.72392	0.3044	1	0.55224	0	0			split13	0.30642	0.25908	0.67606	0	0.35604	0.8896	0	0.18628	0.10172	0			split13	0.18708	0.20894	0.14806	0.23182	0.17266	0.28042	0.27102	0.17192	0.21274	0.1126
	split14	1	0	1	1	1	1	0	1	0	0			split14	1	0.86504	0	0	0.13784	0	0	1	1	0			split14	0.13194	0.06056	0.12162	0.1561	0.0105	0.01726	0.00942	0.02654	0.01062	0.00884
integrative data
	repeat	0	1	2	3	4	5	6	7	8	9			repeat	0	1	2	3	4	5	6	7	8	9			repeat	0	1	2	3	4	5	6	7	8	9
τ1 - θ1	split1	1	1	1	1	1	1	1	1	1	1		τ2 - θ1	split1	1	1	1	1	1	1	1	1	1	1		τ3 - θ1	split1	1	1	1	1	1	1	1	1	1	1
	split2	1	1	1	1	1	1	1	1	1	1			split2	1	1	1	1	1	1	1	1	1	1			split2	1	1	1	1	1	1	1	1	1	1
	split3	1	1	1	1	1	1	1	1	1	1			split3	1	1	1	1	1	1	1	1	1	1			split3	1	1	1	1	1	1	1	1	1	1
	split10	1	1	1	1	1	1	1	1	1	1			split10	1	1	1	1	1	1	1	1	1	1			split10	1	1	1	1	1	1	1	1	1	1
	split11	1	1	1	1	1	1	1	1	1	1			split11	1	1	1	1	1	1	1	1	1	1			split11	1	1	1	1	1	1	1	1	1	1
	split12	1	1	1	1	1	1	1	1	1	1			split12	1	1	1	1	1	1	1	1	1	1			split12	1	1	1	1	1	1	1	1	1	1
	split13	0.65712	0.79986	0.78502	0.7881	0.80696	0.67316	0.77374	0.74972	0.7793	0.7282			split13	0.6854	0.67966	0.81066	0.79636	0.7307	0.7469	0.76166	0.68832	0.68038	0.74658			split13	0.82778	0.80728	0.84484	0.8494	0.83904	0.86576	0.82856	0.82398	0.83118	0.83478
	split14	0.99792	0.99954	1	1	1	0.99284	1	0.99956	1	1			split14	1	1	1	1	1	0.97654	1	1	1	1			split14	1	1	1	0.99076	1	1	1	0.98946	1	1
τ1 - θ2	split1	1	1	1	1	1	1	1	1	1	1		τ2 - θ2	split1	1	1	1	1	1	1	1	1	1	1		τ3 - θ2	split1	1	1	1	1	1	1	1	1	1	1
	split2	1	1	1	1	1	1	1	1	1	1			split2	1	1	1	1	1	1	1	1	1	1			split2	1	1	1	1	1	1	1	1	1	1
	split3	1	1	1	1	1	1	1	1	1	1			split3	1	1	1	1	1	1	1	1	1	1			split3	1	1	1	1	1	1	1	1	1	1
	split10	1	1	1	1	1	1	1	1	1	1			split10	1	1	1	1	1	1	1	1	1	1			split10	1	1	1	1	1	1	1	1	1	1
	split11	1	1	1	1	1	1	1	1	1	1			split11	1	1	1	1	1	1	1	1	1	1			split11	1	1	1	1	1	1	1	1	1	1
	split12	1	1	1	1	1	1	1	1	1	1			split12	1	1	1	1	1	1	1	1	1	1			split12	1	1	1	1	1	1	1	1	1	1
	split13	0.7426	0.71456	0.73978	0.69444	0.74668	0.72606	0.70674	0.76506	0.80464	0.68812			split13	0.78788	0.7408	0.7727	0.72506	0.74608	0.75766	0.71676	0.75874	0.71712	0.72592			split13	0.85364	0.8434	0.82478	0.85066	0.84196	0.849	0.84718	0.83296	0.83124	0.81446
	split14	1	0.9965	1	1	0.98104	1	1	1	1	1			split14	1	1	1	1	1	1	1	1	1	1			split14	0.99344	0.9985	1	1	1	1	1	1	1	1
τ1 - θ3	split1	1	1	1	1	1	1	1	1	1	1		τ2 - θ3	split1	1	1	1	1	1	1	1	1	1	1		τ3 - θ3	split1	1	1	0	1	1	0	1	1	1	1
	split2	1	1	1	1	1	1	1	1	1	1			split2	1	1	1	1	1	1	1	1	1	1			split2	1	1	0	1	1	0	1	1	1	1
	split3	1	1	1	1	1	1	1	1	1	1			split3	1	1	1	1	1	1	1	1	1	1			split3	1	1	0	1	1	0	1	1	1	1
	split10	0	1	1	0	1	0	1	1	1	1			split10	1	1	0	1	0	1	1	1	1	1			split10	1	1	0	1	0	0	1	1	0	1
	split11	0	1	1	0	1	0	1	1	0.8858	1			split11	1	1	0	1	0	1	1	1	1	1			split11	1	1	0	1	0	0	1	1	0	1
	split12	0	1	1	0	1	0	1	1	0.8856	1			split12	1	1	0	1	0	1	1	1	1	1			split12	1	1	0	1	0	0	1	1	0	1
	split13	0	0.99158	0.97572	0	0.99938	0	0.99934	0.99998	0.68684	0.94814			split13	0.99954	0.99788	0	0.98786	0	0.99496	0.97572	0.9969	0.99974	1			split13	0.99636	0.99834	0	0.99772	0	0	0.99262	0.9944	0	0.99762
	split14	0	1	1	0	0.99582	0	1	1	0.85784	1			split14	1	1	0	0.95914	0	1	1	1	1	1			split14	1	1	0	1	0	0	1	1	0	1
