# Supplementary material for: Bayesian species delimitation in Pleophylla chafers (Coleoptera) – the importance of prior choice and morphology
Source: BMC Evol Biol. 2016 May 5;16:94. doi: 10.1186/s12862-016-0659-3 (PMC4858874; doi:10.1186/s12862-016-0659-3)
Supplement: Additional file 5: — Supplementary table S14. (XLS 40 kb) [file 12862_2016_659_MOESM5_ESM.xls]

## Sheet: Tabelle1
Table S13. Lumping behaviour of BPP analyses with simultaneous species tree estimation. Posterior probabilities for species delimitation scenarios are shown for all initial guide trees and all θ and τ0 prior combinations. Lumped species are indicated by parentheses. Scenarios with pp < 0.05 in all analyses are not shown.
Tree A
	species delimitation scenario	pp			species delimitation scenario	pp			species delimitation scenario	pp
τ1 - θ1	sp1 sp10 sp11 sp12 sp2 sp6 sp9 spX2	0.98		τ2 - θ1	sp1 sp10 sp11 sp12 sp2 sp6 sp9 spX2	0.99		τ3 - θ1	sp1 sp10 sp11 sp12 sp2 sp6 sp9 spX2	0.99
	(sp1sp10sp11sp12sp2sp6sp9spX2)	na			(sp1sp10sp11sp12sp2sp6sp9spX2)	na			(sp1sp10sp11sp12sp2sp6sp9spX2)	na
	(sp1sp10sp12sp2sp6) sp11 sp9 spX2	na			(sp1sp10sp12sp2sp6) sp11 sp9 spX2	na			(sp1sp10sp12sp2sp6) sp11 sp9 spX2	na
	(sp1sp2) sp10 sp11 sp12 sp6 sp9 spX2	0.01			(sp1sp2) sp10 sp11 sp12 sp6 sp9 spX2	0.01			(sp1sp2) sp10 sp11 sp12 sp6 sp9 spX2	0.01
τ1 - θ2	sp1 sp10 sp11 sp12 sp2 sp6 sp9 spX2	0.99		τ2 - θ2	sp1 sp10 sp11 sp12 sp2 sp6 sp9 spX2	0.99		τ3 - θ2	sp1 sp10 sp11 sp12 sp2 sp6 sp9 spX2	0.99
	(sp1sp10sp11sp12sp2sp6sp9spX2)	na			(sp1sp10sp11sp12sp2sp6sp9spX2)	na			(sp1sp10sp11sp12sp2sp6sp9spX2)	na
	(sp1sp10sp12sp2sp6) sp11 sp9 spX2	na			(sp1sp10sp12sp2sp6) sp11 sp9 spX2	na			(sp1sp10sp12sp2sp6) sp11 sp9 spX2	na
	(sp1sp2) sp10 sp11 sp12 sp6 sp9 spX2	0.01			(sp1sp2) sp10 sp11 sp12 sp6 sp9 spX2	0.01			(sp1sp2) sp10 sp11 sp12 sp6 sp9 spX2	0
τ1 - θ3	sp1 sp10 sp11 sp12 sp2 sp6 sp9 spX2	na		τ2 - θ3	sp1 sp10 sp11 sp12 sp2 sp6 sp9 spX2	na		τ3 - θ3	sp1 sp10 sp11 sp12 sp2 sp6 sp9 spX2	0.11
	(sp1sp10sp11sp12sp2sp6sp9spX2)	na			(sp1sp10sp11sp12sp2sp6sp9spX2)	na			(sp1sp10sp11sp12sp2sp6sp9spX2)	na
	(sp1sp10sp12sp2sp6) sp11 sp9 spX2	na			(sp1sp10sp12sp2sp6) sp11 sp9 spX2	1			(sp1sp10sp12sp2sp6) sp11 sp9 spX2	na
	(sp1sp2) sp10 sp11 sp12 sp6 sp9 spX2	1			(sp1sp2) sp10 sp11 sp12 sp6 sp9 spX2	na			(sp1sp2) sp10 sp11 sp12 sp6 sp9 spX2	0.89
Tree B
	species delimitation scenario	pp			species delimitation scenario	pp			species delimitation scenario	pp
τ1 - θ1	sp1 sp10 sp11 sp12 sp2 sp6 sp9 spX2	0.98		τ2 - θ1	sp1 sp10 sp11 sp12 sp2 sp6 sp9 spX2	0.99		τ3 - θ1	sp1 sp10 sp11 sp12 sp2 sp6 sp9 spX2	0.99
	(sp1sp10sp11sp12sp2sp6sp9spX2)	na			(sp1sp10sp11sp12sp2sp6sp9spX2)	na			(sp1sp10sp11sp12sp2sp6sp9spX2)	na
	(sp1sp10sp12sp2sp6) sp11 sp9 spX2	na			(sp1sp10sp12sp2sp6) sp11 sp9 spX2	na			(sp1sp10sp12sp2sp6) sp11 sp9 spX2	na
	(sp1sp2) sp10 sp11 sp12 sp6 sp9 spX2	0.02			(sp1sp2) sp10 sp11 sp12 sp6 sp9 spX2	0.01			(sp1sp2) sp10 sp11 sp12 sp6 sp9 spX2	0.01
τ1 - θ2	sp1 sp10 sp11 sp12 sp2 sp6 sp9 spX2	0.99		τ2 - θ2	p1 sp10 sp11 sp12 sp2 sp6 sp9 spX2	0.99		τ3 - θ2	sp1 sp10 sp11 sp12 sp2 sp6 sp9 spX2	0.99
	(sp1sp10sp11sp12sp2sp6sp9spX2)	na			(sp1sp10sp11sp12sp2sp6sp9spX2)	na			(sp1sp10sp11sp12sp2sp6sp9spX2)	na
	(sp1sp10sp12sp2sp6) sp11 sp9 spX2	na			(sp1sp10sp12sp2sp6) sp11 sp9 spX2	na			(sp1sp10sp12sp2sp6) sp11 sp9 spX2	na
	(sp1sp2) sp10 sp11 sp12 sp6 sp9 spX2	0.01			(sp1sp2) sp10 sp11 sp12 sp6 sp9 spX2	0.01			(sp1sp2) sp10 sp11 sp12 sp6 sp9 spX2	0
τ1 - θ3	sp1 sp10 sp11 sp12 sp2 sp6 sp9 spX2	na		τ2 - θ3	sp1 sp10 sp11 sp12 sp2 sp6 sp9 spX2	0.39		τ3 - θ3	sp1 sp10 sp11 sp12 sp2 sp6 sp9 spX2	0
	(sp1sp10sp11sp12sp2sp6sp9spX2)	na			(sp1sp10sp11sp12sp2sp6sp9spX2)	na			(sp1sp10sp11sp12sp2sp6sp9spX2)	na
	(sp1sp10sp12sp2sp6) sp11 sp9 spX2	na			(sp1sp10sp12sp2sp6) sp11 sp9 spX2	0.41			(sp1sp10sp12sp2sp6) sp11 sp9 spX2	na
	(sp1sp2) sp10 sp11 sp12 sp6 sp9 spX2	1			(sp1sp2) sp10 sp11 sp12 sp6 sp9 spX2	0.18			(sp1sp2) sp10 sp11 sp12 sp6 sp9 spX2	1
Tree C
	species delimitation scenario	pp			species delimitation scenario	pp			species delimitation scenario	pp
τ1 - θ1	sp1 sp10 sp11 sp12 sp2 sp6 sp9 spX2	0.98		τ2 - θ1	sp1 sp10 sp11 sp12 sp2 sp6 sp9 spX2	0.97		τ3 - θ1	sp1 sp10 sp11 sp12 sp2 sp6 sp9 spX2	0.99
	(sp1sp10sp11sp12sp2sp6sp9spX2)	na			(sp1sp10sp11sp12sp2sp6sp9spX2)	na			(sp1sp10sp11sp12sp2sp6sp9spX2)	na
	(sp1sp10sp12sp2sp6) sp11 sp9 spX2	na			(sp1sp10sp12sp2sp6) sp11 sp9 spX2	na			(sp1sp10sp12sp2sp6) sp11 sp9 spX2	na
	(sp1sp2) sp10 sp11 sp12 sp6 sp9 spX2	0.02			(sp1sp2) sp10 sp11 sp12 sp6 sp9 spX2	0.03			(sp1sp2) sp10 sp11 sp12 sp6 sp9 spX2	0
τ1 - θ2	sp1 sp10 sp11 sp12 sp2 sp6 sp9 spX2	1		τ2 - θ2	sp1 sp10 sp11 sp12 sp2 sp6 sp9 spX2	0.99		τ3 - θ2	sp1 sp10 sp11 sp12 sp2 sp6 sp9 spX2	0.99
	(sp1sp10sp11sp12sp2sp6sp9spX2)	na			(sp1sp10sp11sp12sp2sp6sp9spX2)	na			(sp1sp10sp11sp12sp2sp6sp9spX2)	na
	(sp1sp10sp12sp2sp6) sp11 sp9 spX2	na			(sp1sp10sp12sp2sp6) sp11 sp9 spX2	na			(sp1sp10sp12sp2sp6) sp11 sp9 spX2	na
	(sp1sp2) sp10 sp11 sp12 sp6 sp9 spX2	0			(sp1sp2) sp10 sp11 sp12 sp6 sp9 spX2	0.01			(sp1sp2) sp10 sp11 sp12 sp6 sp9 spX2	0
τ1 - θ3	sp1 sp10 sp11 sp12 sp2 sp6 sp9 spX2	0.02		τ2 - θ3	sp1 sp10 sp11 sp12 sp2 sp6 sp9 spX2	na		τ3 - θ3	sp1 sp10 sp11 sp12 sp2 sp6 sp9 spX2	0.2
	(sp1sp10sp11sp12sp2sp6sp9spX2)	na			(sp1sp10sp11sp12sp2sp6sp9spX2)	1			(sp1sp10sp11sp12sp2sp6sp9spX2)	na
	(sp1sp10sp12sp2sp6) sp11 sp9 spX2	na			(sp1sp10sp12sp2sp6) sp11 sp9 spX2	na			(sp1sp10sp12sp2sp6) sp11 sp9 spX2	na
	(sp1sp2) sp10 sp11 sp12 sp6 sp9 spX2	0.98			(sp1sp2) sp10 sp11 sp12 sp6 sp9 spX2	na			(sp1sp2) sp10 sp11 sp12 sp6 sp9 spX2	0.8
Tree C modified
	species delimitation scenario	pp			species delimitation scenario	pp			species delimitation scenario	pp
τ1 - θ1	sp1 sp10a sp10b sp11 sp12 sp2 sp6 sp9 spX2	0.974122		τ2 - θ1	sp1 sp10a sp10b sp11 sp12 sp2 sp6 sp9 spX2	0.981		τ3 - θ1	sp1 sp10a sp10b sp11 sp12 sp2 sp6 sp9 spX2	0.985284
	(sp1sp2) sp10a sp10b sp11 sp12 sp6 sp9 spX2	0.020316			(sp1sp2) sp10a sp10b sp11 sp12 sp6 sp9 spX2	0.014112			(sp1sp2) sp10a sp10b sp11 sp12 sp6 sp9 spX2	0.004944
τ1 - θ2	sp1 sp10a sp10b sp11 sp12 sp2 sp6 sp9 spX2	0.98558		τ2 - θ2	sp1 sp10a sp10b sp11 sp12 sp2 sp6 sp9 spX2	0.989488		τ3 - θ2	sp1 sp10a sp10b sp11 sp12 sp2 sp6 sp9 spX2	0.99088
	(sp1sp2) sp10a sp10b sp11 sp12 sp6 sp9 spX2	0.008312			(sp1sp2) sp10a sp10b sp11 sp12 sp6 sp9 spX2	0.005424			(sp1sp2) sp10a sp10b sp11 sp12 sp6 sp9 spX2	0.00178
τ1 - θ3	sp1 sp10a sp10b sp11 sp12 sp2 sp6 sp9 spX2	0.036624		τ2 - θ3	sp1 sp10a sp10b sp11 sp12 sp2 sp6 sp9 spX2	0.062372		τ3 - θ3	sp1 sp10a sp10b sp11 sp12 sp2 sp6 sp9 spX2	0.085132
	(sp1sp2) sp10a sp10b sp11 sp12 sp6 sp9 spX2	0.563148			(sp1sp2) sp10a sp10b sp11 sp12 sp6 sp9 spX2	0.837576			(sp1sp2) sp10a sp10b sp11 sp12 sp6 sp9 spX2	0.814628
