# Supplementary material for: Bayesian species delimitation in Pleophylla chafers (Coleoptera) – the importance of prior choice and morphology
Source: BMC Evol Biol. 2016 May 5;16:94. doi: 10.1186/s12862-016-0659-3 (PMC4858874; doi:10.1186/s12862-016-0659-3)
Supplement: Additional file 6: — Supplementary table S15. (XLS 38 kb) [file 12862_2016_659_MOESM6_ESM.xls]

## Sheet: Tabelle1
Table S14. Posterior probabilities for a priori defined morphospecies from BPP analyses with simultaneous species tree estimation for all initial guide trees. Species that were never sampled are denoted with 'na'.
Tree A
	species	pp			species	pp			species	pp
τ1 - θ1	sp1	0.99		τ2 - θ1	sp1	0.99		τ3 - θ1	sp1	0.99
	sp2	0.99			sp2	0.99			sp2	0.99
	sp6	1			sp6	1			sp6	1
	sp9	1			sp9	1			sp9	1
	sp10	1			sp10	1			sp10	1
	sp11	1			sp11	1			sp11	1
	sp12	1			sp12	1			sp12	1
	spX2	1			spX2	1			spX2	1
τ1 - θ2	sp1	0.99		τ2 - θ2	sp1	0.99		τ3 - θ2	sp1	1
	sp2	0.99			sp2	0.99			sp2	1
	sp6	1			sp6	1			sp6	1
	sp9	1			sp9	1			sp9	1
	sp10	1			sp10	1			sp10	1
	sp11	1			sp11	1			sp11	1
	sp12	1			sp12	1			sp12	1
	spX2	1			spX2	1			spX2	1
τ1 - θ3	sp1	na		τ2 - θ3	sp1	na		τ3 - θ3	sp1	0.11
	sp2	na			sp2	na			sp2	0.11
	sp6	1			sp6	na			sp6	1
	sp9	1			sp9	1			sp9	1
	sp10	1			sp10	na			sp10	1
	sp11	1			sp11	1			sp11	1
	sp12	1			sp12	na			sp12	1
	spX2	1			spX2	1			spX2	1
Tree B
	species	pp			species	pp			species	pp
τ1 - θ1	sp1	0.98		τ2 - θ1	sp1	0.99		τ3 - θ1	sp1	0.99
	sp2	0.98			sp2	0.99			sp2	0.99
	sp6	1			sp6	1			sp6	1
	sp9	1			sp9	1			sp9	0.99
	sp10	1			sp10	1			sp10	1
	sp11	1			sp11	1			sp11	1
	sp12	1			sp12	1			sp12	1
	spX2	1			spX2	1			spX2	0.99
τ1 - θ2	sp1	0.99		τ2 - θ2	sp1	0.99		τ3 - θ2	sp1	1
	sp2	0.99			sp2	0.99			sp2	1
	sp6	1			sp6	1			sp6	1
	sp9	1			sp9	1			sp9	0.99
	sp10	1			sp10	1			sp10	1
	sp11	1			sp11	1			sp11	1
	sp12	1			sp12	1			sp12	1
	spX2	1			spX2	1			spX2	0.99
τ1 - θ3	sp1	na		τ2 - θ3	sp1	0.39		τ3 - θ3	sp1	0
	sp2	na			sp2	0.39			sp2	0
	sp6	1			sp6	0.58			sp6	1
	sp9	1			sp9	1			sp9	1
	sp10	1			sp10	0.59			sp10	1
	sp11	1			sp11	1			sp11	1
	sp12	1			sp12	0.57			sp12	1
	spX2	1			spX2	1			spX2	1
Tree C
	species	pp			species	pp			species	pp
τ1 - θ1	sp1	0.98		τ2 - θ1	sp1	0.97		τ3 - θ1	sp1	1
	sp2	0.98			sp2	0.97			sp2	1
	sp6	1			sp6	1			sp6	1
	sp9	1			sp9	1			sp9	0.99
	sp10	1			sp10	1			sp10	1
	sp11	1			sp11	1			sp11	1
	sp12	1			sp12	1			sp12	1
	spX2	1			spX2	1			spX2	0.99
τ1 - θ2	sp1	1		τ2 - θ2	sp1	0.99		τ3 - θ2	sp1	1
	sp2	1			sp2	0.99			sp2	1
	sp6	1			sp6	1			sp6	1
	sp9	1			sp9	1			sp9	0.99
	sp10	1			sp10	1			sp10	1
	sp11	1			sp11	1			sp11	1
	sp12	1			sp12	1			sp12	1
	spX2	1			spX2	1			spX2	0.99
τ1 - θ3	sp1	0.02		τ2 - θ3	sp1	na		τ3 - θ3	sp1	0.2
	sp2	0.02			sp2	na			sp2	0.2
	sp6	1			sp6	na			sp6	1
	sp9	1			sp9	na			sp9	1
	sp10	1			sp10	na			sp10	1
	sp11	1			sp11	na			sp11	1
	sp12	1			sp12	na			sp12	1
	spX2	1			spX2	na			spX2	1
Tree C modified
	species	pp			species	pp			species	pp
τ1 - θ1	sp1	0.97928		τ2 - θ1	sp1	0.985488		τ3 - θ1	sp1	0.99504
	sp2	0.97928			sp2	0.985488			sp2	0.99504
	sp6	0.997281			sp6	0.99792			sp6	0.998792
	sp9	0.9995			sp9	0.999528			sp9	0.993112
	sp10a	0.999948			sp10a	0.999996			sp10a	0.999516
	sp10b	0.997658			sp10b	0.99764			sp10b	0.998516
	sp11	1			sp11	1			sp11	1
	sp12	0.99499			sp12	0.995612			sp12	0.99756
	spX2	0.9995			spX2	0.999528			spX2	0.99288
τ1 - θ2	sp1	0.991644		τ2 - θ2	sp1	0.994576		τ3 - θ2	sp1	0.998216
	sp2	0.991644			sp2	0.994576			sp2	0.998216
	sp6	0.99752			sp6	0.998248			sp6	0.999372
	sp9	0.999944			sp9	0.99986			sp9	0.994332
	sp10a	0.99998			sp10a	0.99892			sp10a	0.999968
	sp10b	0.996428			sp10b	0.997536			sp10b	0.999064
	sp11	1			sp11	1			sp11	1
	sp12	0.993968			sp12	0.9954			sp12	0.99836
	spX2	0.999944			spX2	0.99986			spX2	0.994224
τ1 - θ3	sp1	0.036624		τ2 - θ3	sp1	0.062372		τ3 - θ3	sp1	0.085132
	sp2	0.036624			sp2	0.062372			sp2	0.085132
	sp6	0.59986			sp6	0.9			sp6	0.89998
	sp9	0.7			sp9	1			sp9	1
	sp10a	0.6			sp10a	0.899992			sp10a	0.899948
	sp10b	0.599912			sp10b	0.899948			sp10b	0.89978
	sp11	0.7			sp11	1			sp11	1
	sp12	0.599772			sp12	0.899956			sp12	0.899812
	spX2	0.7			spX2	1			spX2	1
